# Supplementary material for: Pathogen genomics and phage-based solutions for accurately identifying and controlling Salmonella pathogens
Source: Front Microbiol. 2023 Apr 27;14:1166615. doi: 10.3389/fmicb.2023.1166615 (PMC10206635; doi:10.3389/fmicb.2023.1166615)
Supplement: Supplementary file 1 [file Table_1.XLSX]

## Sheet: Table S1
Supplementary Table 1. Details ofall UK and Thai isolates included in this study, including the isolate name, serovar, source, year of collection, Phage types and country.
Isolate Name	Serovar	Source	Collection year	Phage Types	Country
BL751	4,12:e,h:-	Poultry	2010	-	United Kingdom
BL752	1,4,12:i:-	Poultry	2015	193	United Kingdom
BL753	1,4,12:i:-	Poultry	2017	193	United Kingdom
BL754	1,4,12:i:-	Poultry	2018	193	United Kingdom
BL755	1,4,12:i:-	Poultry	2019	UNTY*	United Kingdom
BL756	1,4,[5],12:i:-	Poultry	2010	120	United Kingdom
BL757	1,4,[5],12:i:-	Poultry	2013	193	United Kingdom
BL758	1,4,[5],12:i:-	Poultry	2016	193	United Kingdom
BL759	1,4,[5],12:i:-	Poultry	2018	193	United Kingdom
BL760	6,8:e,h:-	Poultry	2003	-	United Kingdom
BL761	6,8:e,h:-	Poultry	2003	-	United Kingdom
BL762	6,8:e,h:-	Poultry	2004	-	United Kingdom
BL763	Agona	Poultry	2014	-	United Kingdom
BL764	Agona	Poultry	2017	-	United Kingdom
BL765	Agona	Poultry	2018	-	United Kingdom
BL766	Agona	Poultry	2019	-	United Kingdom
BL767	Anatum	Poultry	2015	-	United Kingdom
BL768	Anatum	Poultry	2018	-	United Kingdom
BL769	Anatum	Poultry	2019	-	United Kingdom
BL770	Anatum	Poultry	2019	-	United Kingdom
BL771	Bovismorbificans	Poultry	2013	-	United Kingdom
BL772	Bovismorbificans	Poultry	2017	-	United Kingdom
BL773	Bovismorbificans	Poultry	2017	-	United Kingdom
BL774	Bovismorbificans	Poultry	2018	-	United Kingdom
BL775	Corvallis	Poultry	2005	-	United Kingdom
BL776	Corvallis	Poultry	2005	-	United Kingdom
BL777	Corvallis	Poultry	2005	-	United Kingdom
BL778	Corvallis	Poultry	2007	-	United Kingdom
BL779	Enteritidis	Poultry	2005	1b	United Kingdom
BL780	Enteritidis	Poultry	2007	13	United Kingdom
BL781	Enteritidis	Poultry	2016	4	United Kingdom
BL782	Enteritidis	Poultry	2017	RDNC*	United Kingdom
BL783	Enteritidis	Poultry	2017	4	United Kingdom
BL784	Enteritidis	Poultry	2017	4	United Kingdom
BL785	Enteritidis	Poultry	2017	8	United Kingdom
BL786	Enteritidis	Poultry	2017	13a	United Kingdom
BL787	Enteritidis	Poultry	2017	13a	United Kingdom
BL788	Enteritidis	Poultry	2018	4	United Kingdom
BL789	Enteritidis	Poultry	2018	8	United Kingdom
BL790	Enteritidis	Poultry	2019	8	United Kingdom
BL791	Enteritidis	Poultry	2019	8	United Kingdom
BL792	Enteritidis	Poultry	2019	13	United Kingdom
BL793	Hadar	Poultry	2006	-	United Kingdom
BL794	Hadar	Poultry	2006	-	United Kingdom
BL795	Hadar	Poultry	2013	-	United Kingdom
BL796	Hadar	Poultry	2017	-	United Kingdom
BL797	Kentucky	Poultry	2011	-	United Kingdom
BL798	Kentucky	Poultry	2016	-	United Kingdom
BL800	Kentucky	Poultry	2016	-	United Kingdom
BL801	Mbandaka	Poultry	2017	-	United Kingdom
BL802	Mbandaka	Poultry	2017	-	United Kingdom
BL803	Mbandaka	Poultry	2018	-	United Kingdom
BL804	Mbandaka	Poultry	2018	-	United Kingdom
BL805	Mbandaka	Poultry	2018	-	United Kingdom
BL806	Mbandaka	Poultry	2018	-	United Kingdom
BL807	Mbandaka	Poultry	2019	-	United Kingdom
BL808	Mbandaka	Poultry	2019	-	United Kingdom
BL809	Mbandaka	Poultry	2019	-	United Kingdom
BL810	Schwarzengrund	Poultry	2011	-	United Kingdom
BL811	Schwarzengrund	Poultry	2013	-	United Kingdom
BL812	Schwarzengrund	Poultry	2014	-	United Kingdom
BL813	Schwarzengrund	Poultry	2015	-	United Kingdom
BL814	Stanley	Poultry	2003	-	United Kingdom
BL815	Stanley	Poultry	2013	-	United Kingdom
BL816	Stanley	Poultry	2017	-	United Kingdom
BL817	Stanley	Poultry	2018	-	United Kingdom
BL818	Typhimurium	Poultry	2016	104	United Kingdom
BL819	Typhimurium	Poultry	2016	104	United Kingdom
BL820	Typhimurium	Poultry	2016	104	United Kingdom
BL821	Typhimurium	Poultry	2017	104	United Kingdom
BL822	Typhimurium	Poultry	2018	193	United Kingdom
BL823	Typhimurium	Poultry	2019	193	United Kingdom
BL824	Typhimurium	Poultry	2019	193	United Kingdom
BL825	Typhimurium	Poultry	2019	193	United Kingdom
BL826	Virchow	Poultry	2010	4	United Kingdom
BL827	Virchow	Poultry	2010	RDNC*	United Kingdom
BL828	Virchow	Poultry	2011	-	United Kingdom
BL829	Virchow	Poultry	2011	-	United Kingdom
BL830	Virchow	Poultry	2011	-	United Kingdom
BL831	Virchow	Poultry	2013	46	United Kingdom
BL832	Virchow	Poultry	2013	9	United Kingdom
BL833	Virchow	Poultry	2013	48	United Kingdom
BL834	Virchow	Poultry	2009	26	United Kingdom
BL835	Typhimurium var. Copenhagen	Poultry	2018	U302	United Kingdom
BL836	Typhimurium var. Copenhagen	Poultry	2019	193	United Kingdom
BL837	Typhimurium var. Copenhagen	Poultry	2019	35	United Kingdom
BL838	Typhimurium var. Copenhagen	Poultry	2019	36	United Kingdom
BL839	Typhimurium var. Copenhagen	Poultry	2019	99	United Kingdom
BL697	4,12:e,h:-	Poultry	2018/2019	-	Thailand
BL691	1,4,12:i:-	Poultry	2018/2019	193	Thailand
BL661	1,4,12:i:-	Poultry	2018/2019	-	Thailand
BL711	1,4,12:i:-	Poultry	2018/2019	193	Thailand
BL708	1,4,[5],12:i:-	Poultry	2018/2019	193	Thailand
BL709	1,4,[5],12:i:-	Poultry	2018/2019	193	Thailand
BL676	6,8:e,h:-	Poultry	2018/2019	-	Thailand
BL687	Agona	Poultry	2018/2019	-	Thailand
BL688	Agona	Poultry	2018/2019	-	Thailand
BL693	Anatum	Poultry	2018/2019	-	Thailand
BL694	Anatum	Poultry	2018/2019	-	Thailand
BL695	Bovismorbificans	Poultry	2018/2019	-	Thailand
BL698	Corvallis	Poultry	2018/2019	-	Thailand
BL699	Corvallis	Poultry	2018/2019	-	Thailand
BL652	Enteritidis	Poultry	2018/2019	1b	Thailand
BL653	Enteritidis	Poultry	2018/2019	NOPT*	Thailand
BL654	Enteritidis	Poultry	2018/2019	NOPT*	Thailand
BL655	Enteritidis	Poultry	2018/2019	RDNC*	Thailand
BL656	Enteritidis	Poultry	2018/2019	RDNC*	Thailand
BL657	Enteritidis	Poultry	2018/2019	13	Thailand
BL659	Enteritidis	Poultry	2018/2019	13	Thailand
BL668	Hadar	Poultry	2018/2019	-	Thailand
BL669	Hadar	Poultry	2018/2019	-	Thailand
BL670	Hadar	Poultry	2018/2019	-	Thailand
BL700	Kentucky	Poultry	2018/2019	-	Thailand
BL671	Mbandaka	Poultry	2018/2019	-	Thailand
BL672	Mbandaka	Poultry	2018/2019	-	Thailand
BL673	Mbandaka	Poultry	2018/2019	-	Thailand
BL674	Mbandaka	Poultry	2018/2019	-	Thailand
BL675	Mbandaka	Poultry	2018/2019	-	Thailand
BL677	Mbandaka	Poultry	2018/2019	-	Thailand
BL701	Mbandaka	Poultry	2018/2019	-	Thailand
BL702	Mbandaka	Poultry	2018/2019	-	Thailand
BL703	Mbandaka	Poultry	2018/2019	-	Thailand
BL658	Schwarzengrund	Poultry	2018/2019	-	Thailand
BL704	Schwarzengrund	Poultry	2018/2019	-	Thailand
BL706	Stanley	Poultry	2018/2019	-	Thailand
BL707	Stanley	Poultry	2018/2019	-	Thailand
BL662	Typhimurium	Poultry	2018/2019	U320	Thailand
BL663	Typhimurium	Poultry	2018/2019	U320	Thailand
BL664	Typhimurium	Poultry	2018/2019	99	Thailand
BL665	Typhimurium	Poultry	2018/2019	UNTY*	Thailand
BL666	Typhimurium	Poultry	2018/2019	193	Thailand
BL667	Typhimurium	Poultry	2018/2019	99	Thailand
BL710	Typhimurium	Poultry	2018/2019	193	Thailand
BL660	Typhimurium var. Copenhagen	Poultry	2018/2019	RDNC*	Thailand
BL678	Virchow	Poultry	2018/2019	-	Thailand
BL679	Virchow	Poultry	2018/2019	-	Thailand
BL680	Virchow	Poultry	2018/2019	-	Thailand
BL681	Virchow	Poultry	2018/2019	-	Thailand
BL682	Virchow	Poultry	2018/2019	-	Thailand
BL683	Virchow	Poultry	2018/2019	-	Thailand
BL684	Virchow	Poultry	2018/2019	-	Thailand
BL685	Virchow	Poultry	2018/2019	-	Thailand
BL686	Virchow	Poultry	2018/2019	-	Thailand
* UNTY (Untypeable)= it does not react with any phages; RDNC (Reacts does not conform)= it reacts with phages but can not be attributed to a specific phage type; NOPT (No phage type)= assigned to a sample which has a natural phage infection that can not be cleaned up.

## Sheet: Table S2
Supplementary Table 2. Details are provided for each S. Typhimurium and monophasic variant from Enterobase included in the phylogenetic tree. It includes the: isolate name, Enterobase barcode, assembly barcode, serovar, source, year of collection, country and origin. Light blue ID corresponds to enterobase sequences belonging to UK poultry isolates; light green ID to enterobase sequences belongin…
Isolate Name	Enterobase barcode	Assembly Barcode	Serovar	Source	Collection year	Country	Origin
V12	SAL_DA4635AA	SAL_JA7990AA_AS	Typhimurium	Poultry	2000	United Kingdom	Enterobase
S03393-16	SAL_UA2044AA	SAL_HB0519AA_AS	Typhimurium	Poultry	2016	United Kingdom	Enterobase
SM-DU-2006-12-001228	SAL_SA1270AA	SAL_DB5000AA_AS	Typhimurium	Poultry	2006	Northern Ireland	Enterobase
BD-PM-2007-02-000577	SAL_SA1278AA	SAL_DB5008AA_AS	Typhimurium	Poultry	2007	Northern Ireland	Enterobase
SM-DU-2007-09-007135	SAL_SA1298AA	SAL_DB5030AA_AS	Typhimurium	Poultry	2007	Northern Ireland	Enterobase
SM-DU-2008-03-001850	SAL_SA1313AA	SAL_DB5045AA_AS	Typhimurium	Poultry	2008	Northern Ireland	Enterobase
EWV4	SAL_BA5707AA	SAL_IA6398AA_AS	Typhimurium	Poultry	1996	United Kingdom	Enterobase
EWV2	SAL_BA5731AA	SAL_IA6410AA_AS	Typhimurium	Poultry	2003	United Kingdom	Enterobase
V107	SAL_BA6285AA	SAL_IA6554AA_AS	Typhimurium	Poultry	1998	United Kingdom	Enterobase
V53	SAL_DA4601AA	SAL_JA6610AA_AS	Typhimurium	Poultry	1996	United Kingdom	Enterobase
V63	SAL_DA4609AA	SAL_JA6747AA_AS	Typhimurium	Poultry	1999	United Kingdom	Enterobase
V15	SAL_DA4640AA	SAL_JA7806AA_AS	Typhimurium	Poultry	1996	United Kingdom	Enterobase
V52	SAL_DA4683AA	SAL_JA4336AA_AS	Typhimurium	Poultry	1996	United Kingdom	Enterobase
S/20000252	SAL_FA1757AA	SAL_KA5813AA_AS	Typhimurium	Poultry	1999	United Kingdom	Enterobase
S/19960663	SAL_FA1792AA	SAL_KA5849AA_AS	Typhimurium	Poultry	1996	United Kingdom	Enterobase
S/19960661	SAL_FA1812AA	SAL_KA5871AA_AS	Typhimurium	Poultry	1996	United Kingdom	Enterobase
S03591-16	SAL_UA2036AA	SAL_HB0527AA_AS	Typhimurium	Poultry	2016	United Kingdom	Enterobase
L03574-15	SAL_UA2099AA	SAL_HB0464AA_AS	Typhimurium	Avian	2015	United Kingdom	Enterobase
S03056-16	SAL_UA2053AA	SAL_HB0510AA_AS	Typhimurium	Avian	2016	United Kingdom	Enterobase
S01658-15	SAL_UA4631AA	SAL_HB4216AA_AS	Typhimurium	Avian	2015	United Kingdom	Enterobase
L02155-15	SAL_UA2128AA	SAL_HB0409AA_AS	Typhimurium	Avian	2015	United Kingdom	Enterobase
L01490-15	SAL_UA2136AA	SAL_HB0401AA_AS	Typhimurium	Avian	2015	United Kingdom	Enterobase
S03089-14	SAL_UA1813AA	SAL_HB0274AA_AS	1,4,[5],12:i:-	Poultry	2014	United Kingdom	Enterobase
S02630-14	SAL_UA1821AA	SAL_HB0743AA_AS	1,4,12:i:-	Poultry	2014	United Kingdom	Enterobase
S02148-14	SAL_UA1826AA	SAL_HB0738AA_AS	1,4,12:i:-	Poultry	2014	United Kingdom	Enterobase
S01995-14	SAL_UA1829AA	SAL_HB0735AA_AS	1,4,12:i:-	Poultry	2014	United Kingdom	Enterobase
S01952-14	SAL_UA1831AA	SAL_HB0733AA_AS	1,4,12:i:-	Poultry	2014	United Kingdom	Enterobase
S01928-14	SAL_UA1832AA	SAL_HB0732AA_AS	1,4,12:i:-	Poultry	2014	United Kingdom	Enterobase
S04565-14	SAL_UA1798AA	SAL_HB0289AA_AS	1,4,12:i:-	Poultry	2014	United Kingdom	Enterobase
S03544-14	SAL_UA1807AA	SAL_HB0280AA_AS	1,4,12:i:-	Poultry	2014	United Kingdom	Enterobase
S03308-14	SAL_UA1809AA	SAL_HB0278AA_AS	1,4,12:i:-	Poultry	2014	United Kingdom	Enterobase
S02974-14	SAL_UA1814AA	SAL_HB0273AA_AS	1,4,12:i:-	Poultry	2014	United Kingdom	Enterobase
S02735-14	SAL_UA1815AA	SAL_HB0272AA_AS	1,4,12:i:-	Poultry	2014	United Kingdom	Enterobase
S02708-14	SAL_UA1817AA	SAL_HB0270AA_AS	1,4,12:i:-	Poultry	2014	United Kingdom	Enterobase
S05117-15	SAL_UA2019AA	SAL_HB0544AA_AS	1,4,12:i:-	Poultry	2015	United Kingdom	Enterobase
S04087-15	SAL_UA2030AA	SAL_HB0533AA_AS	1,4,12:i:-	Poultry	2015	United Kingdom	Enterobase
S02999-16	SAL_UA2058AA	SAL_HB0505AA_AS	1,4,12:i:-	Poultry	2016	United Kingdom	Enterobase
S03266-14	SAL_UA1810AA	SAL_HB0277AA_AS	1,4,12:i:-	Poultry	2014	United Kingdom	Enterobase
S03155-14	SAL_UA1812AA	SAL_HB0275AA_AS	1,4,12:i:-	Poultry	2014	United Kingdom	Enterobase
S00253-15	SAL_UA1851AA	SAL_HB0713AA_AS	1,4,12:i:-	Poultry	2015	United Kingdom	Enterobase
L01107-14	SAL_UA1862AA	SAL_HB0702AA_AS	1,4,12:i:-	Poultry	2014	United Kingdom	Enterobase
GW_S00969-09	SAL_KA3817AA	SAL_UA0868AA_AS	Typhimurium	Poultry	2009	England	Enterobase
S05934-15	SAL_UA2005AA	SAL_IC0936AA_AS	Typhimurium	Poultry	2015	United Kingdom	Enterobase
S04477-16	SAL_UA5012AA	SAL_HB4669AA_AS	Typhimurium	Poultry	2016	United Kingdom	Enterobase
S04326-15	SAL_UA4591AA	SAL_HB4171AA_AS	Typhimurium	Poultry	2015	United Kingdom	Enterobase
S04188-16	SAL_UA5038AA	SAL_HB4695AA_AS	Typhimurium	Poultry	2016	United Kingdom	Enterobase
S04328-15	SAL_UA5687AA	SAL_HB5844AA_AS	Typhimurium	Poultry	2015	United Kingdom	Enterobase
S00068-14	SAL_UA5025AA	SAL_HB4682AA_AS	Typhimurium	Poultry	2014	United Kingdom	Enterobase
S06048-15	SAL_UA5006AA	SAL_HB4663AA_AS	Typhimurium	Poultry	2015	United Kingdom	Enterobase
S03394-16	SAL_UA4676AA	SAL_HB4261AA_AS	Typhimurium	Poultry	2016	United Kingdom	Enterobase
S03915-15	SAL_UA2033AA	SAL_HB0530AA_AS	Typhimurium	Avian	2015	United Kingdom	Enterobase
S02976-15	SAL_UA5483AA	SAL_HB5532AA_AS	Typhimurium	Avian	2015	United Kingdom	Enterobase
S02947-15	SAL_UA2061AA	SAL_HB0502AA_AS	Typhimurium	Avian	2015	United Kingdom	Enterobase
L01545-15	SAL_UA5524AA	SAL_HB5549AA_AS	Typhimurium	Avian	2015	United Kingdom	Enterobase
S00552-16	SAL_UA5495AA	SAL_HB5517AA_AS	Typhimurium	Avian	2016	United Kingdom	Enterobase
S03576-16	SAL_UA4660AA	SAL_HB4245AA_AS	Typhimurium	Avian	2016	United Kingdom	Enterobase
S05879-15	SAL_UA2007AA	SAL_HB0556AA_AS	Typhimurium	Avian	2015	United Kingdom	Enterobase
S05599-15	SAL_UA2010AA	SAL_HB0553AA_AS	Typhimurium	Avian	2015	United Kingdom	Enterobase
S05600-15	SAL_UA2009AA	SAL_HB0554AA_AS	Typhimurium	Avian	2015	United Kingdom	Enterobase
S03905-14	SAL_UA5539AA	SAL_HB5564AA_AS	Typhimurium	Avian	2014	United Kingdom	Enterobase
L01112-15	SAL_UA5516AA	SAL_HB5541AA_AS	Typhimurium	Avian	2015	United Kingdom	Enterobase
S02483-14	SAL_UA5059AA	SAL_HB4724AA_AS	Typhimurium	Avian	2015	United Kingdom	Enterobase
S03550-14	SAL_UA4615AA	SAL_HB4195AA_AS	1,4,12:i:-	Poultry	2014	United Kingdom	Enterobase
S01861-18	SAL_ZA5188AA	#N/A	1,4,12:i:-	Poultry	2018	United Kingdom	Enterobase
S03664-14	SAL_UA1802AA	SAL_HB0285AA_AS	1,4,12:i:-	Poultry	2014	United Kingdom	Enterobase
GW_S00742-09	SAL_KA3815AA	SAL_UA0866AA_AS	Typhimurium	Pig	2009	England	Enterobase
GW_S05643-08	SAL_KA4131AA	SAL_UA1431AA_AS	Typhimurium	Pig	2008	England	Enterobase
GW_S01104-09	SAL_LA2462AA	SAL_VA0702AA_AS	Typhimurium	Pig	2009	England	Enterobase
GW_S04618-08	SAL_LA2795AA	SAL_VA0309AA_AS	Typhimurium	Pig	2008	England	Enterobase
GW_S05489-08	SAL_WA3147AA	SAL_KB8121AA_AS	Typhimurium	Pig	2008	England	Enterobase
GW_S05428-08	SAL_WA3152AA	SAL_KB8116AA_AS	Typhimurium	Pig	2008	England	Enterobase
GW_S01041-09	SAL_YA4633AA	SAL_OB4577AA_AS	Typhimurium	Pig	2009	England	Enterobase
GW_S04202-08	SAL_YA4828AA	SAL_OB4379AA_AS	Typhimurium	Pig	2008	England	Enterobase
GW_S04621-08	SAL_ZA7320AA	SAL_SB5440AA_AS	Typhimurium	Pig	2008	England	Enterobase
GW_S00780-09	SAL_ZA7523AA	SAL_SB5237AA_AS	Typhimurium	Pig	2009	England	Enterobase
SE04/65	SAL_KA3848AA	SAL_UA0899AA_AS	Typhimurium	Pig	2004	Northern Ireland	Enterobase
SE05/1	SAL_KA3850AA	SAL_UA0901AA_AS	Typhimurium	Pig	2005	Northern Ireland	Enterobase
SE10/37	SAL_KA3851AA	SAL_UA0902AA_AS	1,4,[5],12:i:-	Pig	2010	Northern Ireland	Enterobase
SM-DU-2006-06-006971	SAL_KA3895AA	SAL_UA1665AA_AS	1,4,[5],12:i:-	Pig	2006	Northern Ireland	Enterobase
BD-DU-2008-05-000473	SAL_KA4146AA	SAL_UA1416AA_AS	Typhimurium	Pig	2008	Northern Ireland	Enterobase
SE08/62	SAL_KA4482AA	SAL_TA9949AA_AS	Typhimurium	Pig	2008	Northern Ireland	Enterobase
SE08/26	SAL_LA4033AA	SAL_DB4896AA_AS	Typhimurium	Pig	2008	Northern Ireland	Enterobase
BD-PM-2006-02-005424	SAL_SA1242AA	SAL_DB4971AA_AS	Typhimurium	Pig	2006	Northern Ireland	Enterobase
BD-DU-2006-02-008886	SAL_SA1244AA	SAL_DB4973AA_AS	Typhimurium	Pig	2006	Northern Ireland	Enterobase
BD-PM-2006-04-004307	SAL_SA1248AA	SAL_DB4977AA_AS	Typhimurium	Pig	2006	Northern Ireland	Enterobase
BD-PM-2006-08-002506	SAL_SA1254AA	SAL_DB4983AA_AS	Typhimurium	Pig	2006	Northern Ireland	Enterobase
BD-OM-2006-08-003515	SAL_SA1255AA	SAL_DB4984AA_AS	Typhimurium	Pig	2006	Northern Ireland	Enterobase
BD-PM-2006-09-001090	SAL_SA1257AA	SAL_DB4986AA_AS	Typhimurium	Pig	2006	Northern Ireland	Enterobase
BD-PM-2006-10-008268	SAL_SA1265AA	SAL_DB4994AA_AS	Typhimurium	Pig	2006	Northern Ireland	Enterobase
SM-DU-2006-10-009282	SAL_SA1266AA	SAL_DB4995AA_AS	Typhimurium	Pig	2006	Northern Ireland	Enterobase
BD-PM-2006-10-009661	SAL_SA1268AA	SAL_DB4998AA_AS	Typhimurium	Pig	2006	Northern Ireland	Enterobase
BD-DU-2006-11-006138	SAL_SA1269AA	SAL_DB4999AA_AS	Typhimurium	Pig	2006	Northern Ireland	Enterobase
BD-PM-2007-02-000657	SAL_SA1277AA	SAL_DB5007AA_AS	Typhimurium	Pig	2007	Northern Ireland	Enterobase
SM-DU-2007-02-006953	SAL_SA1280AA	SAL_DB5011AA_AS	Typhimurium	Pig	2007	Northern Ireland	Enterobase
BD-PM-2007-02-007520	SAL_SA1281AA	SAL_DB5012AA_AS	Typhimurium	Pig	2007	Northern Ireland	Enterobase
BD-PM-2007-03-000899	SAL_SA1282AA	SAL_DB5013AA_AS	Typhimurium	Pig	2007	Northern Ireland	Enterobase
BD-OM-2007-03-004970	SAL_SA1284AA	SAL_DB5016AA_AS	Typhimurium	Pig	2007	Northern Ireland	Enterobase
BD-OM-2007-03-007511	SAL_SA1285AA	SAL_DB5017AA_AS	Typhimurium	Pig	2007	Northern Ireland	Enterobase
SM-DU-2007-03-009861	SAL_SA1286AA	SAL_DB5018AA_AS	Typhimurium	Pig	2007	Northern Ireland	Enterobase
SM-DU-2007-04-008813	SAL_SA1289AA	SAL_DB5021AA_AS	Typhimurium	Pig	2007	Northern Ireland	Enterobase
BD-OM-2007-06-000285	SAL_SA1290AA	SAL_DB5022AA_AS	Typhimurium	Pig	2007	Northern Ireland	Enterobase
BD-PM-2007-10-004978	SAL_SA1300AA	SAL_DB5032AA_AS	Typhimurium	Pig	2007	Northern Ireland	Enterobase
BD-PM-2007-11-002210	SAL_SA1301AA	SAL_DB5033AA_AS	Typhimurium	Pig	2007	Northern Ireland	Enterobase
BD-PM-2007-12-006243	SAL_SA1303AA	SAL_DB5035AA_AS	Typhimurium	Pig	2007	Northern Ireland	Enterobase
BD-PM-2007-12-006492	SAL_SA1304AA	SAL_DB5036AA_AS	Typhimurium	Pig	2007	Northern Ireland	Enterobase
BD-OM-2007-12-009181	SAL_SA1305AA	SAL_DB5037AA_AS	Typhimurium	Pig	2007	Northern Ireland	Enterobase
BD-DU-2008-01-000441	SAL_SA1306AA	SAL_DB5038AA_AS	Typhimurium	Pig	2008	Northern Ireland	Enterobase
BD-PM-2008-01-000892	SAL_SA1307AA	SAL_DB5039AA_AS	Typhimurium	Pig	2008	Northern Ireland	Enterobase
BD-PM-2008-01-002691	SAL_SA1308AA	SAL_DB5040AA_AS	Typhimurium	Pig	2008	Northern Ireland	Enterobase
BD-PM-2008-02-000075	SAL_SA1309AA	SAL_DB5041AA_AS	Typhimurium	Pig	2008	Northern Ireland	Enterobase
BD-PM-2008-02-001146	SAL_SA1310AA	SAL_DB5042AA_AS	Typhimurium	Pig	2008	Northern Ireland	Enterobase
BD-PM-2008-02-011165	SAL_SA1311AA	SAL_DB5043AA_AS	Typhimurium	Pig	2008	Northern Ireland	Enterobase
SM-DU-2008-03-005597	SAL_SA1314AA	SAL_DB5046AA_AS	Typhimurium	Pig	2008	Northern Ireland	Enterobase
BD-OM-2008-03-005967	SAL_SA1315AA	SAL_DB5047AA_AS	Typhimurium	Pig	2008	Northern Ireland	Enterobase
BD-OM-2008-04-005387	SAL_SA1316AA	SAL_DB5048AA_AS	Typhimurium	Pig	2008	Northern Ireland	Enterobase
SM-DU-2008-04-009931	SAL_SA1317AA	SAL_DB5049AA_AS	Typhimurium	Pig	2008	Northern Ireland	Enterobase
BD-DU-2008-05-002109	SAL_SA1320AA	SAL_DB5053AA_AS	Typhimurium	Pig	2008	Northern Ireland	Enterobase
BD-PM-2008-08-003151	SAL_SA1322AA	SAL_DB5055AA_AS	Typhimurium	Pig	2008	Northern Ireland	Enterobase
BD-PM-2008-09-008917	SAL_SA1330AA	SAL_DB5064AA_AS	Typhimurium	Pig	2008	Northern Ireland	Enterobase
S03371-07	SAL_DB5471AA	SAL_IC2391AA_AS	Typhimurium	Pig	2007	United Kingdom	Enterobase
S03113-10	SAL_DB5472AA	SAL_IC2390AA_AS	Typhimurium	Pig	2010	United Kingdom	Enterobase
S01569-10	SAL_DB5478AA	SAL_IC2384AA_AS	1,4,[5],12:i:-	Pig	2010	United Kingdom	Enterobase
L01930-13	SAL_ZA5215AA	SAL_RB9167AA_AS	Typhimurium	Pig	2013	UK	Enterobase
L01204-11	SAL_DB5492AA	SAL_IC2370AA_AS	1,4,12:i:-	Pig	2011	United Kingdom	Enterobase
L00938-09	SAL_DB5494AA	SAL_IC2368AA_AS	Typhimurium	Pig	2009	United Kingdom	Enterobase
L01730-06	SAL_BA7718AA	SAL_LA4487AA_AS	Typhimurium	Pig	2006	UK	Enterobase
S05417-14	SAL_UA5590AA	SAL_HB5617AA_AS	1,4,12:i:-	Pig	2014	United Kingdom	Enterobase
S04600-14	SAL_UA5587AA	SAL_HB5614AA_AS	1,4,12:i:-	Pig	2014	United Kingdom	Enterobase
S03779-14	SAL_UA5581AA	SAL_HB5608AA_AS	1,4,12:i:-	Pig	2014	United Kingdom	Enterobase
S03653-14	SAL_UA5471AA	SAL_HB5487AA_AS	1,4,12:i:-	Pig	2014	United Kingdom	Enterobase
S03629-14	SAL_UA4609AA	SAL_HB4189AA_AS	1,4,12:i:-	Pig	2014	United Kingdom	Enterobase
S03561-14	SAL_UA5584AA	SAL_HB5611AA_AS	1,4,12:i:-	Pig	2014	United Kingdom	Enterobase
S02706-14	SAL_UA4618AA	SAL_HB4198AA_AS	1,4,12:i:-	Pig	2014	United Kingdom	Enterobase
S02705-14	SAL_UA4569AA	SAL_HB4149AA_AS	1,4,12:i:-	Pig	2014	United Kingdom	Enterobase
S01990-14	SAL_UA5487AA	SAL_HB5504AA_AS	1,4,12:i:-	Pig	2014	United Kingdom	Enterobase
S01730-14	SAL_UA4648AA	SAL_HB4233AA_AS	1,4,12:i:-	Pig	2014	United Kingdom	Enterobase
S01246-15	SAL_UA5572AA	SAL_HB5599AA_AS	1,4,12:i:-	Pig	2015	United Kingdom	Enterobase
S01210-15	SAL_UA4566AA	SAL_HB4142AA_AS	1,4,12:i:-	Pig	2015	United Kingdom	Enterobase
S01167-15	SAL_UA5582AA	SAL_HB5609AA_AS	1,4,12:i:-	Pig	2015	United Kingdom	Enterobase
S01137-15	SAL_UA4671AA	SAL_HB4256AA_AS	1,4,12:i:-	Pig	2015	United Kingdom	Enterobase
L01940-14	SAL_UA5564AA	SAL_HB5589AA_AS	1,4,12:i:-	Pig	2014	United Kingdom	Enterobase
L01783-14	SAL_UA5569AA	SAL_HB5594AA_AS	1,4,12:i:-	Pig	2014	United Kingdom	Enterobase
L01034-14	SAL_UA5484AA	SAL_HB5501AA_AS	1,4,12:i:-	Pig	2014	United Kingdom	Enterobase
L00954-14	SAL_UA4573AA	SAL_HB4153AA_AS	1,4,12:i:-	Pig	2014	United Kingdom	Enterobase
L00826-14	SAL_UA5547AA	SAL_HB5572AA_AS	Typhimurium	Pig	2014	United Kingdom	Enterobase
L00562-14	SAL_UA5551AA	SAL_HB5576AA_AS	1,4,12:i:-	Pig	2014	United Kingdom	Enterobase
L00431-15	SAL_UA4577AA	SAL_HB4157AA_AS	1,4,12:i:-	Pig	2015	United Kingdom	Enterobase
L00418-15	SAL_UA4593AA	SAL_HB4173AA_AS	1,4,12:i:-	Pig	2015	United Kingdom	Enterobase
S03023-16	SAL_UA4637AA	SAL_HB4222AA_AS	Typhimurium	Pig	2016	United Kingdom	Enterobase
S00705-15	SAL_DB4708AA	SAL_IC1136AA_AS	Typhimurium	Pig	2015	United Kingdom	Enterobase
L04478-15	SAL_UA4968AA	SAL_HB4625AA_AS	Typhimurium	Pig	2015	United Kingdom	Enterobase
S06032-14	SAL_DB4754AA	SAL_IC1090AA_AS	Typhimurium	Pig	2014	United Kingdom	Enterobase
S06031-14	SAL_DB4758AA	SAL_IC1086AA_AS	Typhimurium	Pig	2014	United Kingdom	Enterobase
S06004-14	SAL_DB4765AA	SAL_IC1079AA_AS	Typhimurium	Pig	2014	United Kingdom	Enterobase
S06002-14	SAL_DB4767AA	SAL_IC1077AA_AS	Typhimurium	Pig	2014	United Kingdom	Enterobase
S05996-14	SAL_UA4606AA	SAL_HB4186AA_AS	Typhimurium	Pig	2014	United Kingdom	Enterobase
S03828-14	SAL_DB4702AA	SAL_IC1142AA_AS	Typhimurium	Pig	2014	United Kingdom	Enterobase
S03781-14	SAL_DB4713AA	SAL_IC1131AA_AS	Typhimurium	Pig	2014	United Kingdom	Enterobase
S03747-14	SAL_UA4579AA	SAL_HB4159AA_AS	Typhimurium	Pig	2014	United Kingdom	Enterobase
S02348-14	SAL_DB4746AA	SAL_IC1098AA_AS	Typhimurium	Pig	2014	United Kingdom	Enterobase
MSG41-S06	-	-	1,4,[5],12:i:-	Pig	2014	United Kingdom	APHA
MSG43-S04	-	-	Typhimurium	Pig	2018	United Kingdom	APHA
MSG46-S05	-	-	1,4,[5],12:i:-	Pig	2014	United Kingdom	APHA
MSG46-C15	-	-	1,4,[5],12:i:-	Pig	2014	United Kingdom	APHA
MSG41-S01	-	-	1,4,[5],12:i:-	Pig	2014	United Kingdom	APHA
MSG46-S01	-	-	1,4,[5],12:i:-	Pig	2014	United Kingdom	APHA
MSG52-S01	-	-	1,4,[5],12:i:-	Pig	2014	United Kingdom	APHA
MSG57-S01	-	-	1,4,12:i:-	Pig	2014	United Kingdom	APHA
MSG44-S01	-	-	1,4,12:i:-	Pig	2014	United Kingdom	APHA
MSG44-S02	-	-	1,4,12:i:-	Pig	2014	United Kingdom	APHA
MSG26-S01	-	-	Typhimurium	Pig	2018	United Kingdom	APHA
MSG29-S01	-	-	Typhimurium	Pig	2018	United Kingdom	APHA
MSG32-S01	-	-	Typhimurium	Pig	2018	United Kingdom	APHA
MSG43-S01	-	-	Typhimurium	Pig	2018	United Kingdom	APHA
CFSAN031360	SAL_BA3524AA	SAL_IA5980AA_AS	Typhimurium	Pig	2013	Thailand	Enterobase
CFSAN031343	SAL_BA3527AA	SAL_IA5981AA_AS	1,4,[5],12:i:-	Pig	2013	Thailand	Enterobase
CFSAN031341	SAL_BA3534AA	SAL_BA3995AA_AS	1,4,[5],12:i:-	Pig	2013	Thailand	Enterobase
CFSAN031346	SAL_BA3543AA	SAL_IA5983AA_AS	1,4,[5],12:i:-	Pig	2013	Thailand	Enterobase
CFSAN031345	SAL_BA3544AA	SAL_IA5984AA_AS	1,4,[5],12:i:-	Pig	2013	Thailand	Enterobase
CFSAN031342	SAL_BA3552AA	SAL_IA5985AA_AS	1,4,[5],12:i:-	Pig	2013	Thailand	Enterobase
CFSAN031348	SAL_BA3622AA	SAL_IA6000AA_AS	1,4,[5],12:i:-	Pig	2013	Thailand	Enterobase
CFSAN031358	SAL_BA3633AA	SAL_IA6006AA_AS	1,4,[5],12:i:-	Pig	2013	Thailand	Enterobase
CFSAN031356	SAL_BA5444AA	SAL_IA6364AA_AS	1,4,[5],12:i:-	Pig	2013	Thailand	Enterobase
CFSAN045346	SAL_FA2394AA	SAL_KA6396AA_AS	1,4,[5],12:i:-	Pig	2014	Thailand	Enterobase
CFSAN045269	SAL_FA4930AA	SAL_KA9071AA_AS	1,4,[5],12:i:-	Pig	2013	Thailand	Enterobase
CFSAN045319	SAL_FA5965AA	SAL_LA0113AA_AS	1,4,[5],12:i:-	Pig	2013	Thailand	Enterobase
CFSAN045318	SAL_FA5966AA	SAL_LA0112AA_AS	1,4,[5],12:i:-	Pig	2013	Thailand	Enterobase
CFSAN045317	SAL_FA5967AA	SAL_LA0111AA_AS	1,4,[5],12:i:-	Pig	2013	Thailand	Enterobase
CFSAN045338	SAL_FA5987AA	SAL_LA0091AA_AS	1,4,[5],12:i:-	Pig	2013	Thailand	Enterobase
CFSAN045335	SAL_FA5990AA	SAL_LA0088AA_AS	1,4,[5],12:i:-	Pig	2013	Thailand	Enterobase
ICOPHAI16546	SAL_HA2682AA	SAL_OA4856AA_AS	1,4,[5],12:i:-	Pig	2013	Thailand	Enterobase
CFSAN045334	SAL_FA5991AA	SAL_LA0087AA_AS	1,4,[5],12:i:-	Pig	2013	Thailand	Enterobase
CFSAN045332	SAL_FA5993AA	SAL_LA0085AA_AS	Typhimurium	Pig	2013	Thailand	Enterobase
CFSAN045331	SAL_FA5994AA	SAL_LA0084AA_AS	1,4,[5],12:i:-	Pig	2013	Thailand	Enterobase
CFSAN045330	SAL_FA5995AA	SAL_LA0083AA_AS	1,4,[5],12:i:-	Pig	2013	Thailand	Enterobase
ID8447_541013	SAL_ZA4087AA	SAL_RB4909AA_AS	1,4,[5],12:i:-	Pig	2011	Thailand	Enterobase
ID8446_541025	SAL_ZA4088AA	SAL_RB4908AA_AS	1,4,[5],12:i:-	Pig	2011	Thailand	Enterobase
ID8452_173	SAL_ZA4118AA	SAL_RB4878AA_AS	1,4,[5],12:i:-	Pig	2013	Thailand	Enterobase
ID8439_172	SAL_ZA4123AA	SAL_RB4873AA_AS	1,4,[5],12:i:-	Pig	2013	Thailand	Enterobase
ID8451_117	SAL_ZA4119AA	SAL_RB4877AA_AS	1,4,[5],12:i:-	Pig	2013	Thailand	Enterobase
ID8450_60	SAL_ZA4120AA	SAL_RB4876AA_AS	1,4,[5],12:i:-	Pig	2013	Thailand	Enterobase
ID8464_542078	SAL_ZA4105AA	SAL_RB4891AA_AS	1,4,[5],12:i:-	Pig	2011	Thailand	Enterobase
ID8454_542054	SAL_ZA4116AA	SAL_RB4880AA_AS	1,4,[5],12:i:-	Pig	2011	Thailand	Enterobase
ID8453_542053	SAL_ZA4117AA	SAL_RB4879AA_AS	1,4,[5],12:i:-	Pig	2011	Thailand	Enterobase
ID8440_542062	SAL_ZA4122AA	SAL_RB4874AA_AS	1,4,[5],12:i:-	Pig	2011	Thailand	Enterobase
ID8459_140	SAL_ZA4110AA	SAL_RB4886AA_AS	1,4,[5],12:i:-	Pig	2013	Thailand	Enterobase
CFSAN031361	SAL_BA3559AA	SAL_IA5986AA_AS	Typhimurium	Pig	2013	Thailand	Enterobase
CFSAN031344	SAL_BA3584AA	SAL_IA5988AA_AS	1,4,[5],12:i:-	Pig	2013	Thailand	Enterobase
CFSAN031352	SAL_BA3616AA	SAL_IA5996AA_AS	1,4,[5],12:i:-	Pig	2013	Thailand	Enterobase
CFSAN045264	SAL_FA4935AA	SAL_KA9066AA_AS	1,4,[5],12:i:-	Pig	2013	Thailand	Enterobase
CFSAN045329	SAL_FA5996AA	SAL_LA0082AA_AS	1,4,[5],12:i:-	Pig	2013	Thailand	Enterobase
CFSAN045328	SAL_FA5997AA	SAL_LA0081AA_AS	1,4,[5],12:i:-	Pig	2013	Thailand	Enterobase
CFSAN045321	SAL_FA6004AA	SAL_LA0074AA_AS	1,4,[5],12:i:-	Pig	2013	Thailand	Enterobase
CFSAN031364	SAL_GA9210AA	SAL_MA7703AA_AS	1,4,[5],12:i:-	Pig	2013	Thailand	Enterobase
ICOPHAI16519	SAL_HA2679AA	SAL_OA4853AA_AS	1,4,[5],12:i:-	Pig	2013	Thailand	Enterobase
ID8430_Sal_6	SAL_DB2198AA	SAL_HC6481AA_AS	1,4,[5],12:i:-	Pig	2014	Thailand	Enterobase
ID8429_Sal_5	SAL_DB2199AA	SAL_HC6480AA_AS	1,4,[5],12:i:-	Pig	2014	Thailand	Enterobase
ID8435_Sal_11	SAL_DB2216AA	SAL_HC6463AA_AS	1,4,[5],12:i:-	Pig	2014	Thailand	Enterobase
H2 - 020	SAL_VA1514AA	SAL_IB8220AA_AS	1,4,[5],12:i:-	Pig	2012	Thailand	Enterobase
H2 - 017	SAL_VA1515AA	SAL_IB8219AA_AS	1,4,[5],12:i:-	Pig	2012	Thailand	Enterobase
H2 - 001	SAL_VA1537AA	SAL_IB8561AA_AS	1,4,[5],12:i:-	Pig	2012	Thailand	Enterobase
H2 - 011	SAL_VA1541AA	SAL_IB8557AA_AS	1,4,[5],12:i:-	Pig	2012	Thailand	Enterobase
H2 - 012	SAL_VA1587AA	SAL_IB8511AA_AS	1,4,[5],12:i:-	Pig	2012	Thailand	Enterobase
H2 - 038	SAL_VA1516AA	SAL_IB8218AA_AS	1,4,[5],12:i:-	Pig	2012	Thailand	Enterobase
H2 - 042	SAL_VA1517AA	SAL_IB8217AA_AS	1,4,[5],12:i:-	Pig	2012	Thailand	Enterobase
H2 - 070	SAL_VA1542AA	SAL_IB8556AA_AS	1,4,[5],12:i:-	Pig	2012	Thailand	Enterobase
H2 - 009	SAL_VA1551AA	SAL_IB8547AA_AS	1,4,[5],12:i:-	Pig	2012	Thailand	Enterobase
H2 - 111	SAL_VA1578AA	SAL_IB8520AA_AS	1,4,[5],12:i:-	Pig	2012	Thailand	Enterobase
ID8445_541024	SAL_ZA4089AA	SAL_RB4907AA_AS	1,4,[5],12:i:-	Pig	2011	Thailand	Enterobase
ID8441_193	SAL_ZA4111AA	SAL_RB4885AA_AS	1,4,[5],12:i:-	Pig	2013	Thailand	Enterobase
ID8442_543009	SAL_ZA4100AA	SAL_RB4896AA_AS	1,4,[5],12:i:-	Pig	2012	Thailand	Enterobase
SSSE-65	SAL_VA1501AA	SAL_IB8152AA_AS	Typhimurium	Poultry	2016	Thailand	Enterobase
SSSE-45	SAL_VA1553AA	SAL_IB8545AA_AS	Typhimurium	Poultry	2016	Thailand	Enterobase

## Sheet: Table S3
Supplementary Table 3. Comparison of pairwise SNP distance in the core genome between S. Typhimurium and mono-phasic variant isolates included in this study (Figure 1).
Assembly	12CEB4916SAL	BL660	BL661	BL662	BL663	BL664	BL665	BL666	BL667	BL691	BL708	BL709	BL710	BL711	BL752	BL753	BL754	BL755	BL756	BL757	BL758	BL759	BL818	BL819	BL820	BL821	BL822	BL823	BL824	BL825	BL835	BL836	BL837	BL838	BL839	LSP389-97	MSG26-S01	MSG29-S01	MSG32-S01	MSG41-S01	MSG41-S06	MSG43-S04	MSG43-S01	MSG44-S01	MSG44-S02	MSG46-S05	MSG46-C15	MSG46-S01	MSG52-S01
12CEB4916SAL	0	739	1130	795	796	580	248	12024	50	61	55	52	11757	64	66	65	63	126	62	54	57	51	1011	1009	1018	1008	1410	1328	1314	639	820	1333	1325	1464	1314	1016	807	51	638	57	57	83	454	56	71	54	51	41	45
BL660	739	0	840	512	508	895	757	12085	736	756	750	748	11823	744	723	763	760	771	732	755	743	740	731	736	728	732	1278	1181	1168	714	726	1184	1178	1351	1164	726	776	744	674	753	743	773	733	755	766	747	750	742	748
BL661	1130	840	0	956	953	1082	927	12198	1209	1137	1126	1116	11932	1206	1127	1147	1167	1148	1228	1174	1164	1137	246	262	256	265	1665	1573	1562	1165	920	1574	1573	1325	1559	140	939	1226	904	1157	1130	1235	1195	1150	1170	1128	1140	1125	1149
BL662	795	512	956	0	7	1035	881	11936	793	812	804	800	11670	801	720	820	836	849	803	833	808	819	846	853	846	850	1519	1417	1413	768	822	1424	1414	1288	1400	847	897	801	689	831	822	830	785	831	848	804	804	796	825
BL663	796	508	953	7	0	1040	887	11924	793	813	807	802	11663	802	720	819	835	850	805	831	807	822	843	850	842	846	1512	1417	1413	769	825	1425	1415	1284	1401	845	900	802	690	832	823	832	786	832	849	806	805	797	825
BL664	580	895	1082	1035	1040	0	283	12176	633	584	574	573	11915	665	546	588	610	610	659	608	566	561	971	992	999	968	1257	1195	1184	1046	828	1200	1199	1616	1187	893	834	667	671	587	574	679	927	587	587	581	585	571	576
BL665	248	757	927	881	887	283	0	12003	322	275	262	257	11738	367	244	283	296	294	357	307	289	289	825	825	830	812	1318	1242	1227	918	663	1253	1245	1471	1236	812	665	356	642	287	288	380	747	280	281	273	270	253	277
BL666	12024	12085	12198	11936	11924	12176	12003	0	12042	12003	12007	12002	15	11897	12030	12026	12046	12040	12032	12031	12002	12000	12108	12109	12105	12092	12527	12559	12402	12620	12394	12542	12551	12081	12556	12121	12120	12042	12635	12030	12002	12056	12578	12046	12039	11995	12021	12012	12032
BL667	50	736	1209	793	793	633	322	12042	0	58	68	58	11778	60	248	68	66	107	54	109	104	113	1093	1091	1101	1081	1503	1420	1405	632	902	1424	1417	1455	1406	1094	878	55	644	57	72	63	450	58	52	54	41	53	57
BL691	61	756	1137	812	813	584	275	12003	58	0	53	49	11740	17	87	67	71	122	77	54	70	75	1023	1021	1030	1018	1382	1307	1292	647	835	1305	1304	1468	1294	1026	824	75	656	57	58	78	465	73	56	56	57	63	67
BL708	55	750	1126	804	807	574	262	12007	68	53	0	49	11746	59	83	88	82	142	73	72	70	70	1006	1004	1013	1001	1359	1289	1274	648	814	1297	1288	1463	1278	1013	816	69	649	69	70	100	465	69	70	74	69	59	64
BL709	52	748	1116	800	802	573	257	12002	58	49	49	0	11740	48	81	79	76	130	70	64	60	71	1008	1006	1012	997	1371	1290	1282	638	816	1300	1299	1454	1284	1010	817	66	650	66	58	87	457	60	69	71	62	58	63
BL710	11757	11823	11932	11670	11663	11915	11738	15	11778	11740	11746	11740	0	11637	11766	11761	11780	11774	11769	11767	11741	11734	11840	11844	11837	11827	12263	12287	12145	12365	12137	12269	12279	11818	12285	11851	11859	11779	12377	11772	11751	11792	12319	11787	11794	11728	11757	11748	11768
BL711	64	744	1206	801	802	665	367	11897	60	17	59	48	11637	0	243	61	70	119	73	93	71	132	1093	1091	1099	1083	1492	1433	1415	660	928	1430	1428	1441	1421	1093	903	75	679	62	72	75	465	71	60	57	59	63	70
BL752	66	723	1127	720	720	546	244	12030	248	87	83	81	11766	243	0	98	95	134	230	74	85	78	1014	1012	1018	1007	1325	1251	1232	833	833	1252	1248	1441	1238	1017	674	236	631	72	72	258	647	85	91	83	82	72	72
BL753	65	763	1147	820	819	588	283	12026	68	67	88	79	11761	61	98	0	68	126	82	59	73	80	1035	1033	1039	1021	1385	1317	1303	654	831	1320	1317	1471	1307	1036	833	81	665	57	61	78	470	77	64	52	59	63	73
BL754	63	760	1167	836	835	610	296	12046	66	71	82	76	11780	70	95	68	0	131	80	32	60	68	1046	1044	1050	1033	1415	1334	1321	662	847	1341	1329	1474	1322	1052	833	77	661	35	50	90	477	59	46	55	56	62	33
BL755	126	771	1148	849	850	610	294	12040	107	122	142	130	11774	119	134	126	131	0	137	121	144	143	1047	1049	1055	1046	1424	1356	1342	682	870	1354	1351	1478	1344	1039	825	134	678	125	128	135	500	140	141	122	119	125	134
BL756	62	732	1228	803	805	659	357	12032	54	77	73	70	11769	73	230	82	80	137	0	126	102	122	1108	1106	1113	1102	1496	1414	1400	639	913	1419	1410	1451	1406	1109	882	44	647	70	86	53	444	67	71	71	68	58	60
BL757	54	755	1174	833	831	608	307	12031	109	54	72	64	11767	93	74	59	32	121	126	0	47	53	1061	1060	1066	1056	1428	1354	1341	700	865	1354	1355	1468	1342	1065	826	127	654	38	35	130	519	53	38	50	48	54	22
BL758	57	743	1164	808	807	566	289	12002	104	70	70	60	11741	71	85	73	60	144	102	47	0	27	1047	1045	1053	1036	1421	1346	1332	678	854	1349	1342	1460	1334	1050	817	103	655	48	44	126	496	51	53	68	64	54	42
BL759	51	740	1137	819	822	561	289	12000	113	75	70	71	11734	132	78	80	68	143	122	53	27	0	1016	1014	1020	1019	1394	1314	1299	673	831	1318	1313	1464	1301	1028	804	115	638	60	60	145	510	54	54	69	64	54	44
BL818	1011	731	246	846	843	971	825	12108	1093	1023	1006	1008	11840	1093	1014	1035	1046	1047	1108	1061	1047	1016	0	16	11	72	1579	1485	1476	1069	824	1492	1485	1228	1471	126	850	1107	807	1035	1015	1128	1090	1028	1048	1000	1018	1003	1027
BL819	1009	736	262	853	850	992	825	12109	1091	1021	1004	1006	11844	1091	1012	1033	1044	1049	1106	1060	1045	1014	16	0	13	56	1577	1483	1473	1072	824	1488	1482	1232	1469	126	848	1105	808	1033	1013	1126	1086	1026	1046	998	1016	1001	1025
BL820	1018	728	256	846	842	999	830	12105	1101	1030	1013	1012	11837	1099	1018	1039	1050	1055	1113	1066	1053	1020	11	13	0	64	1590	1498	1486	1081	829	1504	1497	1224	1482	129	863	1115	810	1042	1023	1137	1097	1035	1055	1008	1025	1010	1034
BL821	1008	732	265	850	846	968	812	12092	1081	1018	1001	997	11827	1083	1007	1021	1033	1046	1102	1056	1036	1019	72	56	64	0	1561	1478	1466	1054	798	1487	1480	1221	1466	132	847	1104	796	1031	1011	1123	1079	1024	1044	1011	1013	998	1014
BL822	1410	1278	1665	1519	1512	1257	1318	12527	1503	1382	1359	1371	12263	1492	1325	1385	1415	1424	1496	1428	1421	1394	1579	1577	1590	1561	0	1251	1241	1478	1368	1255	1252	1956	1247	1555	1359	1521	1159	1405	1399	1532	1488	1400	1420	1382	1388	1372	1395
BL823	1328	1181	1573	1417	1417	1195	1242	12559	1420	1307	1289	1290	12287	1433	1251	1317	1334	1356	1414	1354	1346	1314	1485	1483	1498	1478	1251	0	284	1400	1309	289	287	1893	19	1468	1267	1433	1061	1323	1318	1456	1406	1319	1335	1301	1304	1290	1318
BL824	1314	1168	1562	1413	1413	1184	1227	12402	1405	1292	1274	1282	12145	1415	1232	1303	1321	1342	1400	1341	1332	1299	1476	1473	1486	1466	1241	284	0	1385	1301	9	30	1865	273	1450	1256	1420	1047	1306	1304	1443	1393	1301	1320	1286	1288	1273	1303
BL825	639	714	1165	768	769	1046	918	12620	632	647	648	638	12365	660	833	654	662	682	639	700	678	673	1069	1072	1081	1054	1478	1400	1385	0	384	1394	1399	1429	1383	1054	766	644	79	659	654	663	264	655	669	643	648	641	640
BL835	820	726	920	822	825	828	663	12394	902	835	814	816	12137	928	833	831	847	870	913	865	854	831	824	824	829	798	1368	1309	1301	384	0	1315	1302	1429	1299	808	601	920	132	838	838	938	563	836	854	826	828	814	830
BL836	1333	1184	1574	1424	1425	1200	1253	12542	1424	1305	1297	1300	12269	1430	1252	1320	1341	1354	1419	1354	1349	1318	1492	1488	1504	1487	1255	289	9	1394	1315	0	32	1890	277	1467	1268	1439	1062	1327	1317	1454	1400	1323	1339	1304	1308	1294	1322
BL837	1325	1178	1573	1414	1415	1199	1245	12551	1417	1304	1288	1299	12279	1428	1248	1317	1329	1351	1410	1355	1342	1313	1485	1482	1497	1480	1252	287	30	1399	1302	32	0	1887	272	1461	1257	1433	1059	1316	1317	1452	1399	1316	1332	1296	1301	1287	1315
BL838	1464	1351	1325	1288	1284	1616	1471	12081	1455	1468	1463	1454	11818	1441	1441	1471	1474	1478	1451	1468	1460	1464	1228	1232	1224	1221	1956	1893	1865	1429	1429	1890	1887	0	1876	1219	1443	1463	1392	1468	1450	1471	1393	1472	1484	1457	1469	1461	1467
BL839	1314	1164	1559	1400	1401	1187	1236	12556	1406	1294	1278	1284	12285	1421	1238	1307	1322	1344	1406	1342	1334	1301	1471	1469	1482	1466	1247	19	273	1383	1299	277	272	1876	0	1452	1248	1423	1046	1310	1307	1446	1392	1305	1322	1288	1291	1277	1305
LSP389-97	1016	726	140	847	845	893	812	12121	1094	1026	1013	1010	11851	1093	1017	1036	1052	1039	1109	1065	1050	1028	126	126	129	132	1555	1468	1450	1054	808	1467	1461	1219	1452	0	823	1109	801	1041	1022	1121	1084	1036	1053	1020	1024	1009	1035
MSG26-S01	807	776	939	897	900	834	665	12120	878	824	816	817	11859	903	674	833	833	825	882	826	817	804	850	848	863	847	1359	1267	1256	766	601	1268	1257	1443	1248	823	0	889	556	812	799	907	803	818	819	814	815	809	819
MSG29-S01	51	744	1226	801	802	667	356	12042	55	75	69	66	11779	75	236	81	77	134	44	127	103	115	1107	1105	1115	1104	1521	1433	1420	644	920	1439	1433	1463	1423	1109	889	0	654	67	79	67	459	61	66	64	65	53	60
MSG32-S01	638	674	904	689	690	671	642	12635	644	656	649	650	12377	679	631	665	661	678	647	654	655	638	807	808	810	796	1159	1061	1047	79	132	1062	1059	1392	1046	801	556	654	0	652	647	684	263	656	669	646	650	642	647
MSG41-S01	57	753	1157	831	832	587	287	12030	57	57	69	66	11772	62	72	57	35	125	70	38	48	60	1035	1033	1042	1031	1405	1323	1306	659	838	1327	1316	1468	1310	1041	812	67	652	0	19	80	465	48	32	43	45	50	44
MSG41-S06	57	743	1130	822	823	574	288	12002	72	58	70	58	11751	72	72	61	50	128	86	35	44	60	1015	1013	1023	1011	1399	1318	1304	654	838	1317	1317	1450	1307	1022	799	79	647	19	0	83	471	44	42	44	49	50	41
MSG43-S04	83	773	1235	830	832	679	380	12056	63	78	100	87	11792	75	258	78	90	135	53	130	126	145	1128	1126	1137	1123	1532	1456	1443	663	938	1454	1452	1471	1446	1121	907	67	684	80	83	0	457	87	81	62	72	83	87
MSG43-S01	454	733	1195	785	786	927	747	12578	450	465	465	457	12319	465	647	470	477	500	444	519	496	510	1090	1086	1097	1079	1488	1406	1393	264	563	1400	1399	1393	1392	1084	803	459	263	465	471	457	0	467	467	461	464	457	462
MSG44-S01	56	755	1150	831	832	587	280	12046	58	73	69	60	11787	71	85	77	59	140	67	53	51	54	1028	1026	1035	1024	1400	1319	1301	655	836	1323	1316	1472	1305	1036	818	61	656	48	44	87	467	0	18	63	51	45	41
MSG44-S02	71	766	1170	848	849	587	281	12039	52	56	70	69	11794	60	91	64	46	141	71	38	53	54	1048	1046	1055	1044	1420	1335	1320	669	854	1339	1332	1484	1322	1053	819	66	669	32	42	81	467	18	0	49	43	50	42
MSG46-S05	54	747	1128	804	806	581	273	11995	54	56	74	71	11728	57	83	52	55	122	71	50	68	69	1000	998	1008	1011	1382	1301	1286	643	826	1304	1296	1457	1288	1020	814	64	646	43	44	62	461	63	49	0	14	22	60
MSG46-C15	51	750	1140	804	805	585	270	12021	41	57	69	62	11757	59	82	59	56	119	68	48	64	64	1018	1016	1025	1013	1388	1304	1288	648	828	1308	1301	1469	1291	1024	815	65	650	45	49	72	464	51	43	14	0	13	52
MSG46-S01	41	742	1125	796	797	571	253	12012	53	63	59	58	11748	63	72	63	62	125	58	54	54	54	1003	1001	1010	998	1372	1290	1273	641	814	1294	1287	1461	1277	1009	809	53	642	50	50	83	457	45	50	22	13	0	42
MSG52-S01	45	748	1149	825	825	576	277	12032	57	67	64	63	11768	70	72	73	33	134	60	22	42	44	1027	1025	1034	1014	1395	1318	1303	640	830	1322	1315	1467	1305	1035	819	60	647	44	41	87	462	41	42	60	52	42	0
MSG57-S01	82	778	1165	854	855	585	299	12068	86	95	90	86	11805	94	103	108	106	167	95	98	93	99	1043	1042	1051	1028	1408	1329	1312	670	844	1335	1328	1496	1318	1051	839	86	675	89	88	110	490	85	95	96	87	81	86
Reference	1082	888	1305	1127	1131	928	995	12842	1165	1052	1039	1043	12563	1183	1022	1067	1105	1096	1163	1126	1094	1090	1208	1206	1222	1207	946	896	889	1605	1525	900	894	1607	880	1188	1027	1179	1262	1095	1058	1203	1652	1084	1103	1046	1046	1031	1086
S01861-18	43	746	1141	825	826	582	265	12567	57	67	62	62	12308	69	59	69	53	131	62	49	47	46	1023	1021	1030	1019	1387	1303	1290	647	826	1309	1301	1470	1291	1028	815	58	633	44	43	88	461	40	41	56	53	42	38
SAL_BA3995AA_AS	50	749	1138	807	808	581	265	12040	55	50	48	42	11774	52	77	75	73	136	64	65	63	65	1019	1017	1026	1014	1384	1300	1285	648	829	1304	1296	1473	1287	1023	815	60	647	61	57	78	462	56	63	63	56	52	54
SAL_DB4896AA_AS	623	657	885	671	674	742	628	12612	630	642	635	635	12357	664	619	651	646	663	632	641	641	626	788	790	792	777	1141	1047	1035	64	115	1047	1043	1379	1031	784	542	640	54	638	632	670	247	641	654	634	634	627	632
SAL_DB4971AA_AS	1028	741	262	865	861	970	832	12117	1103	1035	1017	1019	11848	1105	1018	1047	1059	1058	1117	1074	1053	1024	61	58	60	65	1583	1488	1478	1079	833	1494	1487	1235	1475	132	853	1119	820	1048	1028	1138	1101	1041	1058	1004	1029	1014	1040
SAL_DB4973AA_AS	625	659	890	674	677	743	629	12623	631	643	636	636	12368	662	618	648	643	660	629	641	640	627	792	794	796	782	1142	1049	1035	64	110	1049	1041	1378	1033	787	543	641	53	635	633	667	243	642	655	633	635	628	633
SAL_DB4977AA_AS	1027	746	264	869	865	968	830	12120	1100	1033	1015	1017	11851	1103	1019	1045	1057	1056	1114	1070	1050	1023	61	60	64	67	1582	1488	1477	1076	831	1493	1486	1243	1474	133	849	1116	823	1047	1026	1135	1098	1040	1057	1003	1027	1012	1038
SAL_DB4983AA_AS	832	736	892	854	857	791	627	12637	914	840	834	828	12382	940	827	853	875	852	929	877	863	852	806	801	811	788	1355	1268	1255	356	133	1262	1264	1452	1250	780	547	931	64	862	849	945	541	858	871	838	842	828	853
SAL_DB4984AA_AS	1024	737	257	861	858	962	823	12114	1096	1029	1011	1013	11845	1099	1011	1041	1053	1052	1110	1066	1047	1020	55	52	54	58	1577	1483	1472	1072	827	1488	1481	1231	1469	125	842	1112	815	1043	1022	1131	1094	1036	1053	999	1023	1008	1034
SAL_DB4986AA_AS	623	658	889	673	676	742	627	12624	629	641	634	634	12368	664	616	650	645	662	631	639	640	624	791	793	795	781	1143	1046	1032	61	111	1046	1044	1381	1030	788	544	639	50	637	631	669	245	640	653	633	633	626	631
SAL_DB4994AA_AS	901	774	311	878	877	997	868	12091	898	906	904	896	11822	894	777	911	909	911	900	904	906	878	154	155	159	160	1541	1461	1447	870	824	1459	1454	1251	1448	200	874	907	754	908	885	920	889	912	924	881	906	898	902
SAL_DB4995AA_AS	632	666	893	681	684	751	636	12621	638	646	643	639	12366	666	625	653	652	665	638	644	649	633	800	802	804	789	1143	1055	1042	66	120	1051	1050	1382	1038	797	549	648	59	644	636	672	248	649	662	642	642	635	640
SAL_DB4998AA_AS	631	667	895	682	685	750	635	12630	637	645	642	638	12375	665	624	652	651	664	637	643	648	632	801	803	805	791	1144	1054	1039	67	119	1050	1049	1384	1037	799	550	647	58	643	636	670	247	648	661	640	641	634	639
SAL_DB4999AA_AS	629	675	883	668	670	743	620	12100	621	645	638	638	11837	657	632	654	649	666	624	643	641	627	784	787	789	774	1120	1024	1008	86	129	1023	1020	1399	1007	782	535	632	85	641	636	661	269	644	657	636	637	630	634
SAL_DB5000AA_AS	57	731	1214	787	788	636	353	12044	36	63	75	75	11778	63	254	70	73	88	57	113	107	119	1099	1097	1107	1094	1492	1414	1397	623	900	1418	1407	1449	1401	1096	875	61	640	61	79	69	443	69	57	60	55	59	63
SAL_DB5007AA_AS	625	661	892	676	679	741	627	12628	629	641	634	634	12373	664	616	650	644	662	631	639	641	625	794	796	798	789	1146	1046	1032	63	110	1046	1043	1384	1029	791	544	639	54	637	633	669	245	640	653	633	633	626	631
SAL_DB5008AA_AS	1298	1158	1560	1390	1388	1170	1215	12535	1387	1275	1259	1262	12268	1404	1211	1291	1303	1319	1380	1322	1312	1282	1464	1462	1478	1459	725	1145	1125	1372	1284	1143	1137	1874	1126	1448	1241	1399	1038	1288	1286	1423	1383	1281	1299	1270	1268	1253	1279
SAL_DB5011AA_AS	895	806	967	932	934	842	685	12212	979	910	895	897	11947	1010	892	923	937	920	988	950	925	912	875	875	887	867	1395	1300	1289	862	623	1303	1297	1534	1283	853	207	996	591	918	915	1017	909	915	914	903	904	890	914
SAL_DB5012AA_AS	821	729	892	850	853	785	616	12641	903	837	822	825	12385	938	816	850	864	849	918	874	856	842	798	793	803	780	1351	1257	1245	362	132	1259	1250	1451	1238	776	540	920	60	851	848	942	543	847	860	831	831	817	842
SAL_DB5013AA_AS	1049	759	280	883	879	989	853	12132	1123	1055	1037	1038	11863	1125	1038	1067	1079	1077	1137	1094	1074	1046	77	72	74	77	1606	1512	1500	1099	852	1516	1510	1253	1498	148	874	1139	840	1069	1048	1158	1121	1062	1079	1025	1049	1034	1060
SAL_DB5016AA_AS	831	740	890	859	862	697	621	12633	913	839	833	827	12378	935	825	848	870	844	924	876	860	852	803	802	814	791	1349	1264	1251	362	138	1258	1254	1452	1246	778	542	930	31	857	849	940	541	857	870	835	841	827	852
SAL_DB5017AA_AS	633	668	891	683	686	746	635	12627	636	641	642	633	12371	663	624	650	653	662	639	639	644	632	800	802	804	790	1141	1054	1042	61	126	1046	1052	1381	1038	794	550	647	60	645	632	668	245	647	661	637	640	634	639
SAL_DB5018AA_AS	1044	754	266	877	874	977	838	12123	1116	1049	1032	1033	11854	1115	1027	1057	1069	1058	1127	1088	1066	1039	73	68	70	74	1588	1497	1486	1093	844	1501	1491	1242	1483	137	855	1133	829	1059	1042	1148	1111	1056	1073	1017	1043	1028	1054
SAL_DB5021AA_AS	1035	751	267	873	870	975	837	12121	1106	1040	1023	1024	11852	1110	1025	1052	1064	1063	1121	1077	1057	1031	64	65	67	70	1591	1496	1485	1083	839	1500	1494	1245	1482	138	856	1123	829	1054	1033	1142	1105	1047	1064	1009	1034	1019	1045
SAL_DB5022AA_AS	830	735	894	854	857	700	619	12634	911	845	831	833	12379	946	823	858	872	854	926	882	864	850	798	797	809	786	1359	1262	1248	366	138	1263	1255	1459	1244	780	543	928	29	859	854	950	551	855	868	839	839	825	850
SAL_DB5030AA_AS	1047	758	282	881	878	988	849	12126	1119	1052	1035	1036	11857	1118	1033	1060	1072	1071	1129	1089	1067	1042	79	76	78	82	1601	1510	1498	1096	848	1514	1503	1248	1495	149	866	1135	838	1061	1044	1150	1114	1058	1075	1020	1046	1031	1057
SAL_DB5032AA_AS	1043	757	278	881	878	988	848	12130	1116	1049	1032	1033	11861	1119	1032	1061	1073	1072	1130	1086	1064	1038	75	70	72	77	1601	1506	1495	1092	848	1510	1504	1251	1492	145	866	1132	836	1062	1041	1151	1114	1055	1072	1017	1043	1028	1054
SAL_DB5033AA_AS	1050	760	282	883	880	992	852	12132	1122	1055	1038	1039	11863	1121	1036	1063	1075	1074	1132	1092	1070	1044	79	76	78	82	1603	1512	1501	1098	850	1516	1506	1248	1498	149	868	1138	840	1065	1048	1153	1116	1062	1079	1023	1049	1034	1060
SAL_DB5035AA_AS	627	663	894	678	681	746	631	12630	632	645	638	638	12375	667	620	654	649	666	635	643	644	628	796	798	800	786	1149	1052	1040	67	121	1052	1050	1385	1036	793	546	643	54	641	636	673	249	644	657	637	637	630	635
SAL_DB5036AA_AS	814	724	879	843	846	772	603	12626	896	830	815	818	12370	931	808	843	857	839	911	867	849	834	786	785	797	773	1341	1245	1233	351	125	1247	1240	1447	1226	765	525	913	38	844	840	935	535	840	853	824	824	810	835
SAL_DB5037AA_AS	629	663	893	675	678	749	633	12630	634	647	640	639	12374	670	622	656	651	668	637	645	647	631	795	797	799	785	1149	1052	1040	70	127	1052	1048	1385	1036	793	549	645	63	643	637	675	253	646	659	639	639	632	637
SAL_DB5038AA_AS	1048	756	268	880	877	987	851	12119	1120	1045	1036	1029	11853	1114	1033	1057	1077	1066	1134	1082	1065	1043	75	72	74	78	1596	1508	1496	1087	851	1503	1505	1241	1494	142	867	1136	835	1067	1039	1147	1108	1060	1077	1018	1047	1032	1058
SAL_DB5039AA_AS	1039	742	255	864	861	983	838	12112	1112	1041	1028	1025	11843	1113	1023	1053	1069	1060	1126	1078	1061	1025	80	80	82	84	1578	1487	1476	1074	834	1487	1485	1233	1473	142	846	1128	817	1059	1036	1143	1106	1052	1069	1014	1039	1024	1050
SAL_DB5040AA_AS	624	659	889	674	677	743	628	12629	630	642	635	635	12373	665	617	651	646	663	632	640	641	625	791	793	795	780	1143	1047	1035	62	115	1047	1045	1381	1031	788	543	640	51	638	632	670	246	641	654	634	634	627	632
SAL_DB5041AA_AS	625	659	891	674	677	743	627	12620	628	641	634	634	12365	664	616	650	645	662	631	639	640	624	792	794	796	782	1143	1046	1034	61	119	1046	1044	1382	1030	790	542	639	52	637	632	669	245	640	653	633	633	626	631
SAL_DB5042AA_AS	635	667	899	681	684	755	639	12636	641	653	646	646	12380	676	628	662	657	674	643	651	652	637	800	802	804	790	1156	1058	1043	72	113	1058	1053	1390	1041	798	555	651	61	649	642	681	257	652	665	645	645	638	643
SAL_DB5043AA_AS	636	671	900	686	689	751	636	12630	638	650	643	643	12370	669	625	655	650	667	636	648	648	635	803	804	806	792	1152	1057	1045	74	126	1057	1049	1386	1041	797	550	648	57	642	642	673	251	649	662	639	642	635	640
SAL_DB5045AA_AS	1028	737	258	860	857	977	830	12115	1101	1033	1016	1017	11846	1103	1014	1045	1057	1056	1114	1070	1050	1023	56	51	53	57	1590	1496	1485	1077	832	1501	1494	1231	1482	127	849	1117	819	1047	1025	1136	1099	1040	1057	1003	1027	1012	1038
SAL_DB5046AA_AS	621	659	891	674	677	740	625	12627	626	639	632	632	12371	662	614	648	643	660	629	637	638	622	792	794	796	781	1145	1046	1033	63	115	1046	1044	1382	1030	790	542	637	50	635	631	667	243	638	651	631	631	624	629
SAL_DB5047AA_AS	830	740	897	859	862	786	619	12642	912	846	832	834	12385	943	824	855	869	851	923	883	863	851	802	801	813	790	1355	1261	1247	370	137	1264	1252	1460	1243	781	541	929	65	856	856	947	549	856	869	838	840	826	851
SAL_DB5048AA_AS	822	733	922	849	852	774	645	12645	905	838	823	826	12389	939	819	851	865	848	920	877	860	843	828	830	839	819	1355	1262	1248	362	161	1264	1255	1455	1243	812	572	922	62	852	848	944	545	848	862	832	832	818	843
SAL_DB5049AA_AS	1041	750	273	874	871	980	842	12125	1111	1047	1029	1031	11859	1112	1028	1055	1067	1066	1124	1084	1064	1038	70	67	69	73	1591	1500	1488	1089	838	1504	1493	1239	1486	139	856	1130	830	1057	1039	1144	1106	1054	1071	1016	1041	1026	1052
SAL_DB5053AA_AS	627	666	890	681	684	740	631	12621	633	637	638	630	12365	655	620	642	645	654	631	635	638	628	799	801	803	789	1137	1050	1038	61	117	1042	1044	1377	1034	791	543	643	46	637	629	661	237	644	657	631	637	630	635
SAL_DB5055AA_AS	820	728	886	847	850	684	609	12633	903	836	822	824	12376	932	814	845	859	841	913	873	853	839	791	790	802	779	1341	1250	1237	379	153	1252	1242	1449	1231	770	525	917	82	846	845	936	553	846	859	827	830	816	841
SAL_DB5064AA_AS	1304	1155	1552	1392	1392	1176	1225	12549	1394	1283	1267	1276	12275	1410	1225	1299	1310	1332	1391	1332	1324	1291	1462	1459	1474	1458	1232	260	246	1371	1284	247	241	1870	245	1441	1235	1411	1032	1297	1293	1434	1378	1294	1310	1277	1279	1265	1292
SAL_HB0270AA_AS	49	757	1139	828	829	587	269	12042	64	64	68	58	11776	68	65	63	53	130	67	41	39	55	1030	1028	1036	1025	1393	1314	1304	644	836	1312	1310	1466	1301	1028	810	63	648	40	36	79	460	48	49	53	58	50	39
SAL_HB0272AA_AS	46	747	1144	831	831	588	262	12045	58	70	65	62	11780	74	68	61	52	134	66	46	46	51	1027	1025	1033	1021	1401	1318	1303	651	830	1322	1316	1466	1306	1028	807	59	646	40	39	82	469	39	46	53	51	43	38
SAL_HB0273AA_AS	126	830	1246	904	903	683	380	12095	183	133	145	138	11830	179	163	127	92	196	196	96	121	150	1131	1130	1139	1129	1512	1429	1416	769	939	1429	1426	1543	1417	1138	894	190	721	107	112	202	593	121	114	122	123	123	95
SAL_HB0274AA_AS	80	792	1186	864	864	603	306	12086	90	102	102	99	11820	101	99	99	61	164	98	62	83	91	1068	1066	1075	1056	1428	1351	1333	678	868	1356	1346	1505	1339	1069	849	99	684	71	79	119	500	82	78	89	86	84	55
SAL_HB0275AA_AS	52	755	1154	833	834	604	290	12043	67	60	72	60	11775	63	79	62	52	122	72	42	46	51	1042	1041	1047	1039	1412	1336	1313	655	851	1333	1332	1468	1323	1046	819	77	655	40	35	81	472	48	44	45	53	53	45
SAL_HB0277AA_AS	51	748	1134	826	828	580	269	12035	66	66	70	56	11771	65	69	63	54	127	68	46	42	55	1024	1022	1031	1020	1383	1312	1298	647	831	1311	1308	1454	1302	1020	811	65	650	42	39	80	459	43	50	55	55	46	43
SAL_HB0278AA_AS	97	792	1153	874	875	577	269	12090	87	90	111	102	11825	98	117	104	110	116	115	101	107	128	1053	1053	1066	1051	1464	1381	1367	680	903	1377	1378	1505	1368	1042	815	104	664	102	112	106	501	108	91	93	91	99	107
SAL_HB0280AA_AS	63	760	1154	836	837	589	284	12047	64	66	80	64	11782	70	80	68	37	131	92	26	60	66	1044	1042	1051	1032	1431	1363	1343	653	846	1359	1360	1473	1350	1040	828	78	662	50	45	83	474	56	66	62	54	61	34
SAL_HB0285AA_AS	47	749	1159	827	826	578	282	12053	70	67	66	64	11787	85	77	70	29	131	82	30	51	67	1040	1039	1048	1027	1406	1328	1312	662	846	1335	1329	1470	1316	1042	817	81	650	38	49	100	483	44	44	57	49	49	21
SAL_HB0289AA_AS	57	759	1160	834	834	599	291	12050	57	59	76	64	11785	65	74	62	26	126	88	19	58	59	1045	1043	1052	1034	1450	1373	1357	655	847	1374	1370	1477	1360	1050	829	76	657	41	40	78	475	50	57	53	45	55	26
SAL_HB0401AA_AS	1410	1248	1638	1486	1486	1275	1326	12622	1487	1376	1369	1364	12345	1497	1324	1387	1408	1416	1482	1425	1416	1386	1550	1549	1558	1546	1338	1252	1227	1463	1383	1246	1244	1950	1234	1528	1322	1508	1135	1397	1381	1510	1465	1392	1413	1363	1376	1364	1392
SAL_HB0409AA_AS	1413	1252	1638	1487	1487	1278	1332	12626	1493	1382	1374	1370	12353	1503	1330	1392	1414	1424	1491	1431	1423	1398	1551	1550	1562	1549	1341	1255	1239	1464	1388	1249	1247	1950	1238	1531	1332	1513	1137	1402	1394	1521	1467	1398	1418	1378	1382	1370	1398
SAL_HB0464AA_AS	1300	1145	1540	1386	1387	1173	1220	12538	1392	1278	1263	1271	12267	1404	1222	1296	1306	1329	1388	1328	1319	1287	1451	1448	1464	1451	1231	255	161	1367	1278	167	160	1859	240	1431	1233	1407	1027	1293	1289	1431	1374	1289	1305	1274	1275	1261	1289
SAL_HB0502AA_AS	1376	1231	1600	1453	1451	1245	1275	12565	1451	1347	1336	1336	12297	1444	1291	1356	1377	1389	1443	1392	1384	1361	1516	1514	1529	1510	224	1226	1209	1436	1340	1217	1216	1937	1210	1492	1294	1463	1103	1366	1360	1474	1442	1365	1383	1341	1352	1336	1360
SAL_HB0505AA_AS	64	763	1149	843	843	575	285	12036	61	64	83	73	11771	61	79	66	31	130	78	17	53	61	1038	1036	1045	1026	1393	1322	1307	651	839	1320	1320	1477	1310	1040	831	76	664	44	42	80	471	59	48	59	58	62	30
SAL_HB0510AA_AS	1434	1267	1656	1503	1504	1303	1346	12613	1509	1398	1392	1384	12339	1517	1345	1406	1430	1439	1505	1446	1439	1423	1568	1569	1579	1568	1361	1272	1258	1482	1401	1266	1263	1964	1257	1548	1348	1530	1155	1419	1411	1536	1492	1414	1435	1393	1398	1386	1414
SAL_HB0519AA_AS	1019	737	250	860	859	961	824	12096	1096	1029	1012	1013	11831	1095	1015	1037	1049	1046	1107	1066	1045	1010	25	28	32	82	1560	1468	1457	1060	812	1473	1461	1225	1454	127	826	1110	806	1039	1027	1128	1087	1036	1053	999	1023	1008	1034
SAL_HB0527AA_AS	1023	742	251	865	865	974	821	12094	1103	1035	1019	1016	11827	1103	1017	1043	1057	1044	1116	1074	1053	1017	37	36	40	89	1573	1481	1471	1069	817	1488	1478	1240	1468	136	830	1117	808	1046	1032	1137	1099	1041	1058	1005	1029	1014	1040
SAL_HB0530AA_AS	1329	1192	1551	1397	1394	1211	1242	12523	1414	1309	1302	1302	12256	1418	1257	1319	1340	1338	1408	1357	1351	1326	1466	1464	1480	1461	188	1186	1169	1393	1293	1175	1175	1899	1170	1442	1251	1428	1061	1327	1321	1437	1400	1328	1344	1304	1313	1299	1325
SAL_HB0533AA_AS	71	731	1131	726	727	560	257	12039	253	88	86	82	11774	239	10	94	94	130	236	77	89	86	1024	1022	1031	1019	1328	1256	1239	835	845	1255	1252	1443	1245	1022	676	237	637	72	70	253	644	85	95	86	84	72	78
SAL_HB0544AA_AS	64	763	1158	842	842	582	287	12049	56	68	82	73	11784	64	78	64	11	134	75	29	58	64	1041	1039	1048	1029	1411	1333	1319	653	837	1338	1328	1480	1322	1044	826	75	661	36	47	77	472	54	45	52	54	63	32
SAL_HB0553AA_AS	1024	733	250	856	854	972	829	12100	1100	1030	1015	1013	11836	1099	1019	1037	1050	1045	1111	1069	1051	1012	71	77	79	80	1563	1469	1459	1064	816	1476	1462	1226	1456	132	836	1116	806	1040	1026	1131	1093	1037	1054	1001	1025	1010	1035
SAL_HB0554AA_AS	1035	748	256	870	867	978	840	12108	1114	1037	1027	1022	11841	1105	1032	1046	1068	1056	1124	1079	1060	1026	83	89	92	92	1569	1484	1470	1071	832	1483	1480	1233	1469	142	849	1130	822	1057	1035	1139	1100	1052	1069	1011	1040	1025	1051
SAL_HB0556AA_AS	1030	752	260	875	874	965	828	12089	1106	1029	1020	1012	11822	1096	1024	1037	1057	1046	1117	1070	1053	1017	89	79	92	85	1561	1475	1465	1063	819	1473	1470	1233	1462	130	834	1122	808	1046	1025	1130	1090	1043	1060	1002	1031	1016	1042
SAL_HB0702AA_AS	35	737	1125	793	793	566	250	12023	37	36	44	42	11757	41	64	54	49	106	55	44	55	55	1007	1006	1015	1003	1367	1285	1271	636	816	1290	1283	1458	1272	1010	809	52	635	38	43	67	451	46	37	40	33	37	46
SAL_HB0713AA_AS	56	763	1172	835	836	611	295	12059	66	66	74	66	11794	75	72	62	51	130	88	45	57	64	1054	1052	1061	1051	1428	1341	1326	668	863	1344	1339	1483	1328	1059	825	81	654	36	41	92	488	45	43	53	45	51	48
SAL_HB0732AA_AS	41	749	1144	803	804	589	266	12040	42	52	59	56	11775	50	71	59	54	115	56	48	58	68	1026	1024	1034	1022	1393	1305	1292	644	839	1310	1302	1468	1292	1029	817	53	643	40	47	71	463	49	43	48	40	40	50
SAL_HB0733AA_AS	45	742	1152	822	823	588	284	12036	71	59	62	48	11771	71	77	57	49	125	75	44	40	59	1042	1040	1049	1038	1400	1328	1312	651	845	1325	1325	1451	1316	1039	814	68	643	34	31	85	464	31	38	50	50	42	40
SAL_HB0735AA_AS	38	735	1130	813	814	571	254	12040	43	55	57	55	11776	50	67	50	34	116	52	34	39	43	1012	1010	1020	1009	1385	1301	1284	638	820	1305	1296	1452	1288	1011	805	46	637	23	35	68	453	29	27	40	39	35	33
SAL_HB0738AA_AS	45	747	1136	802	803	580	262	12034	37	52	64	57	11769	54	74	57	51	118	61	48	63	67	1018	1016	1025	1014	1394	1308	1292	643	828	1312	1305	1463	1295	1021	813	57	644	39	47	65	461	54	44	42	38	49	54
SAL_HB0743AA_AS	42	743	1148	820	822	598	280	12051	55	55	61	52	11786	62	57	52	38	119	70	35	41	48	1032	1030	1038	1027	1411	1326	1309	656	839	1329	1323	1462	1313	1036	811	64	641	27	33	78	472	24	28	41	35	37	33
SAL_HB4142AA_AS	70	771	1199	848	849	633	324	12073	95	68	80	74	11808	98	126	83	84	138	120	86	115	97	1080	1078	1088	1077	1454	1372	1356	706	884	1376	1370	1489	1360	1081	850	120	668	77	76	123	518	78	69	70	61	73	75
SAL_HB4149AA_AS	46	745	1137	827	826	565	268	12034	57	56	64	55	11770	57	65	58	24	120	67	12	40	48	1026	1025	1034	1014	1385	1316	1299	639	834	1313	1314	1457	1303	1024	813	62	650	35	35	80	460	43	40	50	50	46	16
SAL_HB4153AA_AS	74	772	1152	845	846	551	261	12058	60	66	72	71	11813	67	102	70	70	153	73	66	70	75	1035	1033	1042	1031	1394	1312	1293	667	840	1314	1308	1488	1299	1038	824	66	672	60	67	82	467	69	61	59	59	55	64
SAL_HB4157AA_AS	42	743	1127	799	800	587	259	12046	54	57	60	49	11780	57	69	60	65	124	68	52	59	62	1017	1015	1024	1013	1409	1331	1317	635	824	1329	1329	1455	1318	1016	812	56	640	57	50	71	451	57	75	51	55	44	50
SAL_HB4159AA_AS	848	757	905	875	877	802	636	12638	930	855	849	843	12384	951	845	864	886	860	940	896	880	868	820	819	831	807	1361	1280	1268	383	167	1273	1269	1469	1262	794	556	947	92	873	865	957	560	873	886	851	857	843	868
SAL_HB4171AA_AS	1052	822	1264	1068	1071	926	978	12612	1137	1018	1014	1008	12347	1138	972	1024	1047	1063	1130	1065	1059	1044	1169	1176	1182	1178	991	882	876	1572	1505	877	874	1536	868	1158	985	1149	1256	1034	1027	1163	1587	1034	1051	1014	1021	1006	1034
SAL_HB4173AA_AS	64	769	1162	841	842	559	273	12060	62	74	69	62	11808	69	94	76	58	153	64	58	52	58	1043	1041	1050	1031	1404	1328	1310	658	846	1332	1321	1485	1315	1046	818	63	665	44	49	89	465	41	50	65	61	49	48
SAL_HB4186AA_AS	654	685	910	698	701	771	653	12632	656	668	661	661	12375	689	645	675	670	687	656	666	666	654	815	817	819	804	1167	1069	1056	90	141	1069	1062	1401	1053	809	567	666	71	662	658	694	275	667	680	659	660	653	658
SAL_HB4189AA_AS	56	757	1149	810	812	589	275	12038	60	73	74	68	11773	69	84	72	70	133	70	67	68	73	1031	1028	1037	1028	1406	1326	1310	654	835	1331	1320	1475	1313	1033	819	70	653	61	63	82	468	60	66	63	57	55	60
SAL_HB4195AA_AS	51	756	1147	809	811	587	270	12046	60	75	70	65	11781	73	80	75	73	138	66	71	69	72	1029	1026	1035	1026	1391	1309	1294	651	835	1314	1306	1476	1297	1032	823	62	651	62	63	87	465	61	67	65	61	53	62
SAL_HB4198AA_AS	55	756	1157	835	834	580	283	12042	64	61	73	69	11778	72	88	60	25	126	83	25	51	71	1039	1037	1046	1027	1413	1338	1322	663	839	1341	1332	1473	1326	1042	815	83	652	36	53	87	479	51	41	49	47	55	29
SAL_HB4216AA_AS	1413	1249	1638	1486	1486	1278	1326	12630	1496	1382	1374	1367	12356	1504	1331	1389	1413	1424	1492	1432	1423	1398	1553	1552	1564	1549	1343	1255	1236	1465	1380	1251	1248	1948	1235	1531	1334	1515	1134	1403	1393	1524	1470	1399	1419	1378	1383	1371	1399
SAL_HB4222AA_AS	649	678	909	698	700	766	652	12644	654	666	658	659	12388	688	641	674	668	686	655	665	664	648	811	813	816	802	1164	1065	1051	85	148	1067	1065	1401	1050	810	567	664	84	662	657	694	215	665	678	658	658	651	656
SAL_HB4233AA_AS	49	747	1141	825	826	592	278	12050	61	56	68	55	11785	62	68	53	48	121	73	31	41	50	1030	1027	1037	1027	1402	1325	1308	647	838	1321	1320	1461	1312	1030	817	65	647	38	40	76	463	20	18	46	45	46	36
SAL_HB4245AA_AS	1026	745	245	867	866	967	822	12093	1101	1026	1017	1009	11829	1094	1014	1034	1054	1035	1113	1064	1046	1016	86	83	87	87	1560	1476	1467	1058	818	1472	1470	1222	1463	129	827	1117	806	1043	1024	1126	1085	1040	1057	1000	1028	1013	1039
SAL_HB4256AA_AS	66	766	1177	839	838	616	310	12061	91	57	74	66	11797	80	85	69	79	128	109	63	81	99	1065	1064	1073	1062	1419	1346	1327	686	867	1343	1343	1478	1332	1065	834	109	662	67	67	109	501	77	66	63	64	66	77
SAL_HB4261AA_AS	1030	740	237	863	862	959	825	12092	1107	1032	1023	1016	11827	1097	1018	1040	1060	1039	1118	1069	1053	1022	30	35	37	86	1554	1469	1457	1063	824	1466	1462	1220	1455	128	827	1121	809	1050	1030	1130	1090	1047	1064	1005	1034	1019	1045
SAL_HB4625AA_AS	661	690	922	704	707	782	661	12642	663	675	668	668	12387	698	650	684	679	696	665	673	673	657	823	826	828	813	1171	1074	1058	92	157	1074	1072	1415	1058	821	575	673	90	671	666	703	221	674	687	667	667	660	664
SAL_HB4663AA_AS	1329	1174	1566	1416	1417	1195	1250	12548	1419	1300	1291	1291	12276	1420	1249	1309	1332	1345	1410	1348	1342	1317	1485	1481	1497	1480	1247	286	29	1390	1305	24	18	1879	272	1458	1258	1435	1057	1318	1311	1446	1392	1318	1334	1294	1303	1289	1317
SAL_HB4669AA_AS	788	667	522	667	666	929	802	12038	774	797	786	784	11769	780	764	802	798	811	776	795	789	794	392	396	388	394	1316	1225	1207	756	770	1224	1219	1171	1209	396	821	785	722	793	782	812	771	794	805	786	789	781	787
SAL_HB4682AA_AS	50	748	1238	807	808	677	358	12069	55	74	68	68	11803	82	235	89	86	137	53	126	110	114	1122	1120	1130	1120	1561	1478	1464	648	926	1483	1476	1473	1466	1121	897	42	658	82	88	74	461	71	87	73	66	56	60
SAL_HB4695AA_AS	793	673	526	672	671	933	807	12037	779	802	791	789	11769	785	769	808	803	816	780	800	793	797	396	400	392	398	1319	1232	1212	761	773	1230	1227	1176	1216	401	825	790	727	798	787	816	776	799	810	790	794	786	792
SAL_HB4724AA_AS	1329	1197	1574	1420	1416	1201	1232	12545	1406	1303	1294	1291	12273	1408	1246	1311	1334	1344	1394	1349	1341	1309	1487	1485	1498	1482	181	1189	1165	1400	1308	1176	1178	1902	1174	1464	1249	1420	1063	1323	1312	1427	1402	1320	1338	1291	1307	1291	1315
SAL_HB5487AA_AS	60	761	1151	815	817	600	286	12037	65	67	77	62	11772	65	88	74	76	131	72	67	71	83	1042	1039	1047	1038	1408	1330	1315	647	849	1326	1325	1472	1317	1041	832	71	656	64	59	83	464	64	67	66	63	59	68
SAL_HB5501AA_AS	58	765	1162	845	844	591	293	12040	87	72	75	58	11775	89	73	72	36	132	91	31	47	71	1052	1050	1058	1040	1422	1350	1336	669	851	1346	1345	1471	1338	1052	815	92	658	46	39	104	487	46	55	64	59	55	25
SAL_HB5504AA_AS	49	753	1139	830	831	585	271	12053	62	66	68	57	11789	67	74	72	77	129	67	62	63	70	1027	1026	1035	1024	1386	1311	1295	644	833	1308	1308	1468	1298	1029	818	65	651	63	57	82	459	60	66	65	61	53	60
SAL_HB5517AA_AS	1027	750	242	873	870	965	819	12093	1102	1028	1019	1011	11826	1100	1017	1040	1060	1039	1117	1065	1049	1015	81	84	90	90	1557	1470	1458	1060	824	1466	1467	1236	1456	131	826	1119	809	1049	1023	1130	1090	1042	1059	1001	1030	1015	1041
SAL_HB5532AA_AS	1319	1199	1557	1403	1399	1199	1226	12539	1406	1303	1295	1291	12270	1410	1247	1313	1334	1331	1396	1348	1340	1315	1472	1470	1484	1464	182	1188	1172	1399	1290	1179	1179	1906	1173	1449	1256	1421	1065	1324	1320	1431	1403	1320	1339	1298	1307	1291	1315
SAL_HB5541AA_AS	1318	1189	1548	1394	1390	1198	1225	12522	1405	1300	1292	1286	12254	1407	1246	1313	1334	1329	1396	1347	1341	1316	1463	1461	1474	1456	169	1178	1164	1387	1283	1170	1170	1895	1164	1440	1247	1420	1056	1321	1315	1430	1394	1317	1336	1297	1304	1288	1314
SAL_HB5549AA_AS	1328	1201	1559	1406	1402	1209	1234	12512	1415	1310	1302	1296	12240	1417	1256	1322	1343	1336	1401	1355	1349	1318	1474	1472	1483	1468	185	1194	1168	1402	1298	1181	1180	1907	1174	1451	1252	1430	1068	1331	1319	1436	1406	1327	1346	1300	1314	1298	1324
SAL_HB5564AA_AS	1314	1193	1552	1399	1394	1195	1222	12531	1403	1299	1290	1287	12263	1406	1243	1308	1329	1327	1393	1344	1335	1311	1467	1465	1481	1460	177	1185	1171	1395	1285	1178	1175	1898	1170	1444	1255	1417	1061	1319	1315	1428	1399	1316	1334	1294	1303	1287	1311
SAL_HB5572AA_AS	66	766	1237	822	824	678	372	12065	67	80	83	72	11798	85	252	89	98	144	59	136	118	135	1133	1131	1141	1130	1526	1445	1431	650	942	1444	1446	1479	1434	1127	911	58	670	87	87	72	468	77	84	79	80	70	78
SAL_HB5576AA_AS	67	769	1183	844	844	597	289	12052	64	60	58	50	11804	64	85	74	74	149	69	66	66	66	1068	1066	1073	1063	1422	1347	1329	671	867	1346	1343	1488	1334	1073	830	67	668	61	57	87	466	60	65	66	60	52	59
SAL_HB5589AA_AS	49	756	1153	832	832	579	277	12043	52	64	66	60	11777	64	65	59	20	124	66	21	45	55	1035	1033	1042	1023	1400	1322	1310	647	829	1327	1315	1469	1309	1037	814	65	648	29	41	74	466	40	40	49	43	47	18
SAL_HB5594AA_AS	77	778	1172	849	850	567	286	12053	57	58	76	66	11804	58	97	58	49	139	70	39	55	62	1061	1059	1064	1050	1421	1347	1326	666	861	1343	1342	1489	1334	1061	824	72	676	38	38	74	467	54	41	46	51	57	54
SAL_HB5599AA_AS	72	777	1183	850	851	622	313	12076	91	64	83	69	11810	88	101	79	83	137	115	72	84	107	1072	1070	1078	1069	1434	1355	1337	691	877	1352	1351	1490	1343	1073	841	112	671	74	70	109	508	79	71	66	65	75	83
SAL_HB5608AA_AS	61	766	1175	842	842	619	298	12053	89	76	81	81	11789	92	75	73	58	139	101	55	57	74	1058	1056	1065	1051	1436	1352	1340	684	864	1356	1352	1485	1341	1062	823	97	658	49	55	111	502	58	54	63	63	58	53
SAL_HB5609AA_AS	47	747	1134	821	822	583	268	12036	49	55	66	52	11771	61	64	60	48	122	68	34	39	51	1023	1021	1030	1020	1385	1308	1292	638	829	1302	1304	1461	1295	1024	813	65	642	37	35	70	457	42	40	49	44	48	40
SAL_HB5611AA_AS	55	758	1143	811	813	588	275	12033	64	71	73	63	11767	68	87	71	74	133	67	68	69	77	1034	1031	1039	1030	1387	1315	1300	644	836	1311	1308	1468	1302	1030	822	66	653	63	58	79	456	67	72	63	66	58	65
SAL_HB5614AA_AS	49	755	1150	826	827	576	280	12038	69	65	67	57	11773	76	64	70	37	131	75	23	45	52	1039	1037	1046	1028	1398	1328	1313	646	841	1324	1325	1469	1315	1040	822	72	651	46	39	93	467	47	49	59	58	50	20
SAL_HB5617AA_AS	57	757	1158	833	834	582	287	12053	59	61	73	69	11787	64	74	62	21	123	75	26	51	58	1039	1037	1046	1028	1412	1334	1317	654	841	1338	1326	1476	1320	1043	820	74	655	30	42	81	472	47	37	51	46	52	26
SAL_HB5844AA_AS	1061	845	1272	1088	1090	930	980	12547	1147	1029	1023	1020	12280	1150	976	1034	1057	1069	1140	1077	1069	1054	1183	1181	1197	1184	991	881	874	1571	1501	875	873	1557	868	1160	988	1159	1245	1044	1037	1173	1586	1044	1062	1025	1031	1016	1044
SAL_HC6463AA_AS	103	789	1162	837	841	619	316	11891	89	82	93	84	11624	74	130	106	107	165	113	101	115	120	1051	1049	1058	1043	1375	1321	1313	680	863	1328	1319	1486	1311	1052	850	116	681	98	101	113	493	106	100	98	94	102	110
SAL_HC6480AA_AS	59	750	1124	805	806	581	273	11938	72	55	54	47	11682	48	87	71	80	137	73	71	67	74	1015	1013	1022	1005	1353	1297	1286	639	822	1295	1294	1450	1289	1012	814	66	639	68	63	85	452	73	76	70	75	63	69
SAL_HC6481AA_AS	58	730	1098	785	786	570	274	11873	71	60	42	53	11612	69	85	88	86	145	75	78	74	76	980	978	986	990	1347	1271	1260	625	805	1276	1270	1443	1259	991	799	71	626	73	73	101	453	74	74	75	74	64	70
SAL_IA5980AA_AS	827	730	891	850	854	703	614	12124	911	843	828	830	11859	944	822	851	870	852	919	883	858	848	796	795	807	793	1330	1236	1225	791	549	1237	1230	1460	1217	777	241	925	515	851	846	947	833	848	847	835	837	823	848
SAL_IA5981AA_AS	50	750	1142	806	807	580	266	12033	47	36	48	46	11768	39	79	64	59	122	66	54	65	66	1023	1021	1030	1019	1388	1305	1289	650	831	1309	1302	1473	1292	1027	817	62	649	49	56	78	465	62	49	52	48	54	58
SAL_IA5983AA_AS	43	744	1135	801	802	576	259	12034	56	45	41	39	11769	47	72	71	70	131	61	62	60	59	1015	1013	1022	1011	1381	1297	1285	645	826	1305	1298	1469	1288	1020	813	55	644	60	57	85	460	55	58	61	57	45	51
SAL_IA5984AA_AS	45	746	1139	802	803	576	261	12034	56	47	41	39	11769	46	74	70	70	127	57	63	60	61	1019	1017	1026	1016	1378	1298	1284	644	821	1303	1292	1466	1286	1022	808	59	643	56	59	85	456	57	60	63	57	47	53
SAL_IA5985AA_AS	49	750	1129	806	807	575	265	12030	60	43	44	35	11766	42	78	67	74	123	61	58	60	65	1018	1016	1025	1012	1372	1299	1288	641	826	1300	1297	1457	1291	1016	813	63	647	60	55	81	451	61	64	63	61	51	57
SAL_IA5986AA_AS	823	728	889	853	856	695	609	12126	906	838	823	825	11861	934	817	842	861	843	910	877	851	842	794	793	805	792	1324	1234	1224	791	546	1235	1227	1454	1215	773	235	918	513	842	841	937	829	842	842	827	832	818	843
SAL_IA5988AA_AS	43	743	1139	801	803	580	267	12027	54	45	41	39	11763	42	70	66	68	127	53	58	55	58	1019	1017	1026	1015	1381	1302	1289	642	828	1308	1296	1461	1291	1021	813	56	641	54	56	80	453	56	58	59	57	47	49
SAL_IA5996AA_AS	54	752	1141	808	809	583	268	12060	49	41	51	51	11796	43	82	71	66	126	71	56	70	70	1022	1020	1029	1019	1392	1309	1292	653	833	1313	1306	1476	1296	1026	821	65	652	54	61	81	468	67	54	58	53	57	63
SAL_IA6000AA_AS	46	747	1135	802	803	578	260	12057	55	49	43	41	11793	49	74	76	72	132	59	62	60	62	1015	1013	1022	1012	1385	1303	1286	647	827	1307	1300	1468	1290	1020	815	57	641	60	60	89	462	57	62	65	59	49	53
SAL_IA6006AA_AS	49	749	1138	805	806	579	265	12034	54	51	45	39	11770	49	78	74	74	131	61	66	62	65	1020	1018	1027	1016	1381	1303	1287	649	825	1307	1296	1468	1290	1021	813	61	643	60	58	79	459	53	64	67	55	49	57
SAL_IA6364AA_AS	50	751	1142	805	806	580	266	12035	47	34	46	46	11771	40	79	68	61	120	68	53	67	66	1022	1020	1029	1019	1385	1303	1288	648	828	1307	1300	1473	1290	1027	816	64	642	49	56	78	463	62	47	53	46	52	58
SAL_IA6398AA_AS	1015	733	228	851	850	950	809	12073	1096	1020	1011	1004	11804	1089	1007	1032	1052	1028	1109	1060	1044	1008	66	73	75	76	1549	1462	1450	1054	817	1460	1460	1223	1447	118	821	1112	796	1042	1016	1123	1085	1035	1051	994	1022	1007	1033
SAL_IA6410AA_AS	1021	736	250	858	857	968	830	12105	1102	1034	1016	1017	11838	1104	1020	1046	1057	1054	1116	1073	1052	1013	72	74	78	78	1567	1476	1460	1067	818	1480	1473	1233	1462	133	838	1118	807	1047	1030	1137	1097	1040	1057	1003	1028	1013	1039
SAL_IA6554AA_AS	1023	734	236	855	852	960	822	12086	1101	1027	1014	1011	11820	1092	1012	1035	1049	1035	1109	1067	1056	1027	49	59	54	63	1572	1483	1470	1076	826	1484	1476	1219	1468	112	844	1116	805	1041	1021	1128	1089	1038	1056	1001	1025	1010	1034
SAL_IB8152AA_AS	12055	12118	12227	11963	11957	12212	12048	26	12068	12042	12044	12042	21	11935	12056	12049	12070	12068	12060	12055	12031	12033	12132	12136	12127	12115	12557	12586	12450	12627	12466	12592	12580	12112	12588	12152	12152	12070	12638	12063	12040	12086	12582	12077	12086	12024	12049	12039	12059
SAL_IB8217AA_AS	69	759	1138	813	815	566	271	11927	54	48	44	46	11674	40	98	69	61	144	65	64	69	71	1023	1021	1030	1014	1379	1304	1293	655	836	1315	1302	1464	1296	1023	810	60	654	52	63	79	455	67	62	58	57	59	65
SAL_IB8218AA_AS	64	749	1145	808	807	595	290	11939	75	68	55	56	11668	59	92	90	84	150	71	86	77	75	1028	1026	1032	1020	1376	1304	1285	654	830	1316	1302	1457	1293	1030	819	74	649	72	68	94	466	76	81	70	77	71	76
SAL_IB8219AA_AS	56	741	1121	800	801	584	277	11873	55	46	39	53	11605	48	88	72	68	131	76	66	78	74	1004	1004	1013	1000	1352	1280	1269	639	826	1293	1283	1454	1272	1010	810	72	638	58	66	85	462	73	61	60	57	65	72
SAL_IB8220AA_AS	63	757	1148	816	818	567	265	11953	54	46	42	34	11701	47	90	71	67	149	61	68	62	65	1032	1030	1039	1027	1387	1308	1294	658	833	1313	1304	1475	1297	1035	808	57	657	54	55	75	454	56	60	58	56	49	56
SAL_IB8511AA_AS	58	745	1131	803	806	580	274	11974	54	40	52	47	11712	38	86	68	65	126	77	59	70	73	1012	1010	1020	1006	1371	1298	1288	649	810	1309	1298	1459	1289	1017	812	75	640	53	60	79	464	63	54	57	48	58	64
SAL_IB8520AA_AS	56	735	1112	795	797	576	273	11808	67	51	48	39	11540	47	85	76	77	136	74	70	66	75	1007	1005	1014	996	1337	1279	1270	635	826	1285	1283	1438	1274	1003	809	68	640	69	59	85	453	65	72	67	66	60	67
SAL_IB8545AA_AS	12107	12171	12281	12018	12012	12266	12102	31	12122	12081	12097	12100	24	11980	12111	12100	12123	12123	12114	12110	12083	12083	12185	12188	12178	12172	12621	12628	12487	12680	12484	12620	12627	12161	12636	12206	12205	12125	12691	12118	12095	12142	12634	12131	12140	12078	12103	12093	12113
SAL_IB8547AA_AS	76	764	1155	823	826	604	291	11966	72	61	66	65	11698	52	102	83	79	146	87	80	88	92	1038	1036	1045	1030	1393	1308	1298	666	849	1323	1311	1477	1303	1038	833	84	660	66	79	97	479	89	75	72	76	81	86
SAL_IB8556AA_AS	69	761	1139	817	820	595	294	11898	64	71	85	73	11630	66	102	75	78	134	87	64	80	87	1031	1029	1038	1021	1374	1305	1300	653	840	1312	1311	1466	1301	1030	834	81	659	66	65	85	468	76	71	68	63	71	78
SAL_IB8557AA_AS	59	749	1130	808	810	580	275	11902	59	38	55	44	11637	31	89	62	65	117	74	55	70	78	1022	1020	1029	1017	1369	1301	1291	650	830	1305	1300	1450	1294	1016	815	74	648	52	56	78	461	68	59	57	55	59	70
SAL_IB8561AA_AS	74	773	1164	828	830	610	295	12051	87	71	66	65	11787	68	100	97	101	156	90	89	89	91	1048	1046	1055	1040	1401	1326	1311	668	851	1330	1324	1481	1315	1050	840	89	663	86	83	114	485	83	87	90	86	73	82
SAL_IC0936AA_AS	976	762	1167	1002	1005	705	900	12139	1066	948	941	940	11867	1064	897	959	979	991	1061	996	993	960	1072	1069	1085	1078	904	792	780	1003	938	788	784	1468	776	1056	876	1080	675	967	930	1092	1042	967	983	946	951	937	964
SAL_IC1077AA_AS	659	697	916	708	710	773	660	12640	663	667	668	661	12386	688	650	675	679	688	664	665	670	658	828	830	832	817	1167	1077	1064	91	151	1069	1073	1408	1060	820	574	673	77	670	659	694	271	674	687	663	667	660	665
SAL_IC1079AA_AS	654	694	920	708	711	771	655	12647	658	670	663	663	12388	688	647	675	670	687	656	669	667	653	823	824	826	811	1167	1075	1063	95	153	1076	1070	1409	1060	817	567	668	74	662	661	694	274	669	682	660	662	655	660
SAL_IC1086AA_AS	653	687	912	700	703	771	651	12637	654	666	659	659	12376	689	643	675	670	687	656	664	665	654	817	818	820	806	1171	1069	1060	88	143	1070	1066	1407	1052	812	566	665	68	663	656	694	279	665	679	658	659	651	656
SAL_IC1090AA_AS	657	697	918	712	715	767	657	12644	660	664	665	657	12385	682	647	669	672	682	658	663	665	656	829	830	832	818	1160	1077	1064	87	155	1070	1071	1405	1060	819	569	670	74	664	656	689	267	671	684	659	664	657	662
SAL_IC1098AA_AS	844	746	892	866	868	795	624	12644	921	844	838	832	12390	943	833	854	879	853	936	884	874	863	808	807	819	795	1366	1269	1261	371	158	1262	1263	1461	1250	782	553	937	83	865	854	951	551	861	874	840	846	831	857
SAL_IC1131AA_AS	845	755	901	872	874	802	632	12647	925	851	845	839	12391	950	839	864	886	860	939	891	876	866	819	818	830	806	1365	1270	1263	376	166	1265	1263	1467	1251	793	557	942	92	873	862	956	561	869	882	849	853	839	864
SAL_IC1136AA_AS	842	752	903	874	877	790	629	12646	923	848	842	836	12389	943	837	857	879	854	934	888	872	860	816	815	827	804	1356	1272	1260	370	164	1266	1265	1467	1255	790	552	940	88	866	859	951	530	866	879	845	850	836	861
SAL_IC1142AA_AS	649	685	917	703	705	770	652	12647	656	668	661	661	12392	690	643	677	672	689	658	666	667	650	818	820	820	806	1165	1070	1052	88	156	1070	1067	1405	1053	815	568	666	83	664	658	694	212	667	680	660	660	653	658
SAL_IC2368AA_AS	1024	728	231	852	849	961	819	12078	1105	1027	1018	1011	11812	1094	1012	1034	1060	1037	1120	1067	1056	1017	72	73	75	75	1558	1471	1461	1063	822	1468	1469	1216	1457	122	833	1121	801	1049	1024	1133	1094	1042	1059	1001	1029	1014	1040
SAL_IC2370AA_AS	48	747	1108	803	804	547	243	11996	47	30	46	38	11732	29	75	51	58	116	60	46	60	66	997	995	1004	993	1360	1286	1269	637	803	1283	1283	1460	1275	995	809	56	646	44	45	60	451	60	51	43	53	50	57
SAL_IC2384AA_AS	49	744	1133	801	802	569	259	12075	52	64	66	56	11810	65	15	76	75	122	34	60	59	65	1021	1019	1028	1018	1407	1334	1317	634	829	1330	1331	1460	1321	1021	816	38	654	64	57	55	446	63	66	64	64	54	58
SAL_IC2390AA_AS	1302	1155	1555	1388	1386	1175	1216	12527	1389	1277	1260	1264	12260	1401	1213	1289	1300	1318	1376	1323	1313	1291	1461	1459	1475	1456	729	1144	1128	1374	1280	1141	1132	1864	1125	1442	1237	1401	1040	1285	1287	1421	1384	1283	1301	1270	1270	1255	1280
SAL_IC2391AA_AS	1020	729	235	851	850	976	832	12085	1099	1023	1014	1007	11818	1088	1018	1031	1051	1043	1109	1063	1047	1016	71	75	68	84	1569	1476	1466	1056	815	1475	1470	1211	1463	119	838	1115	797	1040	1018	1120	1084	1037	1055	999	1025	1009	1036
SAL_JA4336AA_AS	1012	742	258	853	850	982	833	12088	1089	1014	1006	999	11823	1076	1016	1024	1045	1040	1104	1051	1042	1016	68	63	65	75	1579	1491	1480	1061	820	1490	1491	1229	1479	134	852	1105	812	1034	1009	1114	1075	1028	1048	993	1018	1003	1027
SAL_JA6610AA_AS	1006	730	217	839	838	930	816	12088	1087	1021	1004	1005	11821	1081	1011	1030	1043	1033	1099	1062	1029	995	44	62	66	54	1535	1461	1449	1049	797	1466	1457	1221	1447	110	832	1103	783	1032	1017	1119	1079	1028	1046	997	1016	1000	1010
SAL_JA6747AA_AS	1014	731	234	842	841	956	839	12090	1090	1026	1010	1010	11828	1088	1023	1038	1047	1054	1108	1065	1035	995	55	65	69	66	1552	1476	1462	1044	794	1480	1475	1231	1463	119	851	1109	783	1040	1022	1128	1081	1033	1053	1007	1022	1006	1011
SAL_JA7806AA_AS	1023	747	250	864	859	996	837	12085	1097	1025	1012	1009	11820	1093	1011	1032	1046	1040	1109	1064	1048	1021	58	55	54	67	1574	1487	1476	1066	816	1491	1486	1231	1474	129	851	1114	802	1038	1015	1125	1084	1033	1051	1005	1023	1007	1031
SAL_JA7990AA_AS	1021	743	264	857	854	952	844	12073	1091	1032	1015	1017	11808	1092	1020	1040	1049	1045	1109	1070	1043	1024	66	62	65	76	1575	1481	1471	1062	828	1486	1478	1238	1469	126	861	1112	808	1043	1024	1127	1081	1039	1056	1001	1027	1012	1032
SAL_KA5813AA_AS	1021	743	264	857	854	952	844	12073	1091	1032	1015	1017	11808	1092	1020	1040	1049	1045	1109	1070	1043	1024	66	62	65	76	1575	1481	1471	1062	828	1486	1478	1238	1469	126	861	1112	808	1043	1024	1127	1081	1039	1056	1001	1027	1012	1032
SAL_KA5849AA_AS	1006	730	217	839	838	930	816	12088	1087	1021	1004	1005	11821	1081	1011	1030	1043	1033	1099	1062	1029	995	44	62	66	54	1535	1461	1449	1049	797	1466	1457	1221	1447	110	832	1103	783	1032	1017	1119	1079	1028	1046	997	1016	1000	1010
SAL_KA5871AA_AS	1012	742	258	853	850	982	833	12088	1089	1014	1006	999	11823	1076	1016	1024	1045	1040	1104	1051	1042	1016	68	63	65	75	1579	1491	1480	1061	820	1490	1491	1229	1479	134	852	1105	812	1034	1009	1114	1075	1028	1048	993	1018	1003	1027
SAL_KA6396AA_AS	67	770	1148	824	825	589	278	12049	76	64	66	58	11785	60	96	85	88	143	80	77	77	84	1036	1034	1043	1033	1387	1315	1299	658	838	1311	1308	1481	1302	1035	825	78	666	76	72	93	468	82	85	78	82	72	76
SAL_KA9066AA_AS	53	755	1135	811	810	577	267	12029	58	49	51	39	11765	43	81	68	73	128	63	63	60	67	1022	1020	1031	1019	1374	1302	1287	644	825	1300	1297	1465	1289	1021	811	65	652	61	55	72	454	63	70	63	63	59	61
SAL_KA9071AA_AS	60	759	1140	814	815	579	272	12026	49	38	58	42	11762	32	86	63	66	121	70	53	67	74	1027	1025	1034	1024	1381	1308	1291	649	832	1304	1301	1470	1295	1026	818	70	657	52	54	67	460	66	59	56	54	64	68
SAL_KB8116AA_AS	619	655	887	671	674	740	623	12619	624	637	630	630	12364	660	612	646	641	658	626	635	636	621	789	791	793	779	1138	1040	1027	62	121	1040	1036	1380	1024	786	541	635	57	633	629	665	227	636	649	629	629	622	627
SAL_KB8121AA_AS	629	658	883	676	679	743	633	12620	635	639	640	632	12364	661	622	648	651	660	637	637	643	632	793	795	797	782	1139	1051	1036	60	129	1043	1047	1375	1035	786	548	645	63	643	629	667	221	646	659	635	639	632	637
SAL_LA0074AA_AS	50	751	1141	804	805	583	266	12038	61	52	46	46	11774	54	79	82	79	136	66	67	67	65	1021	1019	1028	1018	1385	1305	1289	650	831	1309	1302	1473	1292	1026	818	62	649	65	63	92	465	60	65	71	62	50	58
SAL_LA0081AA_AS	65	767	1151	820	821	595	286	12044	56	45	63	49	11780	45	93	74	75	128	81	63	79	83	1039	1037	1046	1035	1395	1324	1308	655	849	1319	1317	1479	1311	1039	833	78	663	63	62	78	468	75	65	64	58	71	77
SAL_LA0082AA_AS	64	763	1144	815	816	587	274	12048	51	50	60	52	11784	49	92	79	72	131	76	65	78	79	1024	1022	1031	1021	1389	1308	1293	660	835	1314	1305	1482	1297	1028	821	76	660	58	66	83	473	68	63	67	54	66	72
SAL_LA0083AA_AS	66	768	1149	821	822	591	282	12046	57	42	64	50	11782	45	93	74	77	130	82	59	77	80	1038	1036	1045	1035	1393	1320	1305	657	846	1316	1317	1481	1307	1038	833	80	664	65	61	78	472	74	63	63	58	70	72
SAL_LA0084AA_AS	62	764	1145	817	818	587	278	12045	57	40	60	52	11781	41	89	70	75	126	76	53	73	76	1034	1032	1041	1031	1390	1316	1301	653	842	1312	1313	1477	1303	1034	829	76	660	61	60	80	468	76	61	61	60	66	68
SAL_LA0085AA_AS	56	738	1216	795	796	624	337	12050	26	62	72	72	11786	69	256	75	72	114	64	119	113	123	1103	1101	1111	1093	1502	1419	1403	631	907	1421	1415	1459	1406	1100	884	62	645	62	80	76	456	71	57	59	54	60	69
SAL_LA0087AA_AS	61	763	1141	818	818	558	258	12020	57	46	48	38	11777	39	89	70	71	134	59	58	60	66	1030	1028	1037	1027	1379	1308	1293	653	831	1306	1303	1466	1297	1028	806	61	661	60	56	80	452	62	68	63	63	53	57
SAL_LA0088AA_AS	60	763	1142	818	818	558	253	12017	52	45	43	39	11778	41	88	70	69	138	57	57	61	61	1026	1024	1033	1023	1385	1310	1295	656	831	1310	1304	1471	1297	1030	802	58	660	58	55	78	451	61	63	63	58	48	52
SAL_LA0091AA_AS	72	774	1157	829	829	560	257	12020	58	53	47	45	11789	48	100	79	70	155	60	67	63	65	1037	1035	1044	1034	1398	1320	1303	672	842	1324	1313	1485	1307	1039	805	60	672	59	64	89	459	65	66	66	64	54	58
SAL_LA0111AA_AS	59	759	1145	813	814	586	275	12036	56	45	57	57	11772	42	86	71	68	129	71	61	72	73	1027	1025	1034	1023	1390	1312	1297	657	835	1317	1305	1474	1299	1028	822	71	656	54	65	81	468	73	58	60	59	63	67
SAL_LA0112AA_AS	62	761	1143	815	816	588	278	12033	73	52	58	48	11770	45	89	75	83	134	70	69	69	76	1030	1028	1037	1028	1382	1315	1299	653	837	1312	1309	1470	1303	1029	825	72	660	69	64	88	464	68	73	72	72	60	66
SAL_LA0113AA_AS	58	761	1142	813	814	587	274	12035	71	54	56	48	11771	57	87	82	83	140	76	69	71	73	1031	1029	1038	1028	1386	1313	1297	650	839	1309	1310	1474	1300	1031	826	68	657	71	64	92	465	74	75	71	74	64	68
SAL_LA4487AA_AS	41	740	1121	795	796	560	250	12010	38	37	53	47	11744	38	70	51	47	106	55	44	60	61	1006	1004	1012	1001	1368	1290	1274	635	811	1290	1286	1457	1278	1010	808	53	640	38	44	63	450	54	41	42	39	45	52
SAL_MA7703AA_AS	60	759	1153	818	819	596	277	12048	62	45	55	54	11782	46	87	73	70	131	80	66	76	77	1035	1033	1041	1031	1403	1317	1299	664	845	1323	1316	1481	1306	1039	822	74	656	56	64	91	478	70	59	62	58	62	73
SAL_OA4853AA_AS	64	759	1141	813	815	587	281	12012	53	38	57	44	11749	33	91	64	69	120	72	55	70	79	1030	1028	1037	1026	1371	1309	1294	649	835	1307	1303	1469	1298	1029	822	74	655	55	55	68	460	64	59	59	52	62	68
SAL_OA4856AA_AS	52	753	1152	810	811	591	276	12022	63	54	50	50	11759	58	78	86	83	142	66	67	67	65	1031	1029	1038	1028	1396	1311	1295	651	839	1316	1308	1475	1299	1036	827	65	649	69	66	94	466	66	67	73	66	56	58
SAL_OB4379AA_AS	854	763	916	889	892	793	641	12156	938	861	855	847	11891	960	847	874	896	870	946	900	877	870	831	830	842	821	1347	1260	1250	813	585	1254	1253	1484	1240	807	162	954	546	877	867	966	859	874	873	857	863	849	874
SAL_OB4577AA_AS	626	662	886	679	682	740	630	12623	632	636	637	629	12367	658	618	645	648	657	634	634	640	628	797	798	801	786	1139	1048	1035	59	128	1040	1045	1379	1032	789	546	641	63	640	628	663	223	643	655	632	635	629	633
SAL_RB4873AA_AS	116	791	1163	838	839	629	335	11805	120	110	98	96	11536	98	145	126	131	188	126	128	125	134	1058	1056	1065	1048	1367	1326	1315	677	862	1327	1322	1479	1318	1056	854	122	680	123	115	132	496	117	130	124	122	116	124
SAL_RB4874AA_AS	92	761	1141	816	818	599	311	11851	89	77	85	87	11586	72	121	97	100	165	106	95	103	108	1026	1024	1033	1018	1352	1302	1289	659	849	1311	1302	1466	1293	1026	837	98	657	86	96	113	486	106	93	90	92	96	102
SAL_RB4876AA_AS	90	758	1128	817	819	609	307	11730	86	74	69	81	11471	72	116	95	94	155	102	91	100	111	1014	1012	1019	1003	1338	1293	1289	652	829	1304	1292	1445	1285	1018	814	100	652	84	94	110	480	101	86	88	85	89	96
SAL_RB4877AA_AS	98	746	1120	802	805	491	292	11625	79	116	98	111	11361	107	118	117	115	160	97	116	112	117	1014	1012	1021	994	1327	1273	1262	632	817	1285	1272	1401	1266	1010	804	97	631	104	108	120	465	108	110	108	108	98	105
SAL_RB4878AA_AS	100	768	1160	823	818	610	320	11788	111	99	84	94	11519	99	127	122	124	185	114	116	111	115	1042	1040	1049	1034	1351	1306	1300	661	837	1318	1310	1459	1301	1046	840	110	659	108	111	136	486	112	113	114	112	102	106
SAL_RB4879AA_AS	86	761	1130	810	808	596	301	11797	92	81	67	64	11534	79	114	108	109	165	103	102	97	101	1024	1022	1031	1012	1351	1300	1288	654	836	1301	1297	1449	1289	1025	821	94	660	95	89	112	474	93	100	97	92	88	98
SAL_RB4880AA_AS	80	756	1118	810	805	589	297	11794	90	72	65	54	11527	67	108	97	101	157	93	93	87	96	1011	1009	1018	1001	1323	1286	1274	644	824	1290	1286	1434	1282	1009	818	88	649	85	81	105	460	89	94	90	91	85	92
SAL_RB4885AA_AS	80	759	1130	817	819	594	297	11945	77	59	72	68	11680	49	109	80	90	140	91	79	91	100	1023	1021	1030	1013	1357	1292	1288	652	830	1298	1296	1457	1289	1021	829	92	654	77	81	94	468	95	80	76	80	84	93
SAL_RB4886AA_AS	88	766	1145	817	819	605	306	11809	101	82	73	70	11545	74	114	96	108	165	98	100	97	106	1036	1033	1043	1026	1342	1300	1293	655	837	1306	1301	1451	1295	1035	833	96	657	94	91	112	470	102	103	96	104	92	99
SAL_RB4891AA_AS	92	748	1125	810	811	607	310	11772	84	68	71	72	11512	63	119	97	100	151	104	88	101	108	1018	1016	1025	1012	1347	1291	1282	646	840	1291	1288	1407	1284	1018	823	105	652	85	88	103	466	100	89	88	87	96	103
SAL_RB4896AA_AS	84	760	1132	813	816	608	303	11874	95	80	70	73	11613	78	112	110	110	165	101	101	100	100	1021	1019	1028	1014	1348	1292	1290	652	835	1302	1300	1462	1289	1025	830	95	652	97	94	123	476	94	98	102	96	84	95
SAL_RB4907AA_AS	72	754	1136	809	809	594	288	11849	77	71	57	57	11592	61	99	94	94	156	78	90	84	89	1021	1019	1028	1011	1343	1300	1285	652	822	1307	1295	1460	1290	1022	821	82	650	78	80	102	468	74	85	88	81	72	81
SAL_RB4908AA_AS	111	785	1158	842	840	597	315	11837	110	92	90	82	11582	90	140	115	121	185	110	111	114	118	1046	1048	1053	1041	1365	1319	1303	673	863	1320	1322	1481	1314	1050	847	109	686	110	102	123	488	112	113	109	109	99	108
SAL_RB4909AA_AS	71	750	1228	799	801	668	375	11858	278	64	54	50	11601	235	129	90	104	151	290	85	79	107	1117	1116	1127	1112	1459	1392	1391	847	930	1400	1399	1458	1387	1115	795	285	653	108	91	304	670	81	91	84	77	71	81
SAL_RB9167AA_AS	1032	742	247	868	865	959	821	12093	1107	1030	1022	1015	11825	1098	1017	1039	1059	1036	1118	1071	1055	1022	88	91	93	93	1551	1467	1456	1064	824	1465	1462	1227	1454	135	829	1123	807	1049	1028	1131	1093	1046	1063	1006	1033	1018	1044
SAL_SB5237AA_AS	1029	738	253	862	859	971	823	12110	1101	1033	1017	1018	11845	1107	1010	1046	1058	1047	1114	1071	1052	1024	59	54	56	60	1580	1484	1471	1076	831	1489	1482	1236	1470	126	839	1117	812	1048	1027	1135	1096	1041	1058	1003	1028	1013	1039
SAL_SB5440AA_AS	621	659	890	674	677	738	625	12621	627	639	632	632	12365	658	616	644	639	656	625	637	637	623	792	794	796	782	1137	1041	1029	65	119	1041	1035	1381	1025	787	538	637	61	631	631	663	231	638	651	629	631	624	629
SAL_TA9949AA_AS	630	664	896	679	682	749	634	12628	636	648	641	641	12373	670	623	657	652	669	638	646	648	633	797	799	801	787	1149	1052	1038	70	120	1052	1048	1387	1036	795	550	646	57	644	639	676	251	647	660	640	640	633	638
SAL_UA0866AA_AS	625	658	892	676	679	743	629	12626	631	643	636	636	12371	666	618	652	647	664	633	641	643	627	793	795	797	783	1143	1047	1034	65	127	1047	1045	1384	1031	791	544	641	60	639	634	671	225	642	655	635	635	628	633
SAL_UA0868AA_AS	1311	1162	1559	1400	1401	1184	1232	12553	1402	1290	1274	1284	12280	1418	1232	1307	1318	1340	1397	1341	1331	1301	1470	1466	1482	1466	1243	269	33	1383	1294	34	24	1878	254	1450	1245	1418	1042	1305	1302	1441	1387	1301	1317	1284	1286	1272	1300
SAL_UA0899AA_AS	1033	747	269	870	867	974	836	12123	1107	1039	1022	1023	11857	1109	1026	1051	1063	1062	1121	1078	1058	1029	64	61	65	68	1590	1495	1482	1082	837	1498	1492	1244	1481	137	856	1123	826	1053	1032	1142	1102	1046	1063	1008	1033	1018	1044
SAL_UA0901AA_AS	1045	754	277	877	874	983	846	12131	1120	1051	1034	1035	11865	1121	1033	1063	1075	1072	1133	1090	1070	1041	73	72	73	77	1597	1503	1488	1095	848	1506	1500	1253	1489	145	864	1135	834	1065	1043	1153	1114	1058	1075	1019	1045	1030	1056
SAL_UA0902AA_AS	40	735	1222	789	790	653	345	12048	43	62	56	56	11783	67	238	74	73	120	46	114	95	104	1102	1100	1110	1100	1505	1421	1406	631	909	1425	1418	1458	1408	1106	880	44	641	62	72	74	446	53	57	60	52	42	48
SAL_UA1416AA_AS	687	738	973	752	753	730	686	12701	691	704	697	699	12444	723	677	713	710	727	694	700	701	685	874	876	877	869	1218	1126	1112	339	387	1127	1125	1461	1111	873	620	703	330	703	699	730	453	704	717	695	697	690	693
SAL_UA1431AA_AS	1305	1169	1558	1405	1402	1173	1224	12534	1396	1276	1270	1269	12267	1400	1221	1288	1308	1318	1388	1322	1318	1293	1473	1471	1487	1465	197	1161	1143	1379	1297	1150	1150	1875	1145	1449	1250	1413	1054	1297	1293	1423	1384	1295	1312	1274	1280	1266	1290
SAL_UA1665AA_AS	833	742	902	866	869	777	616	12134	912	848	834	834	11870	948	825	861	874	857	925	886	859	848	806	806	818	798	1329	1237	1225	798	558	1238	1232	1469	1218	790	126	928	524	855	853	949	843	852	851	841	842	828	851
SAL_VA0309AA_AS	1318	1137	1514	1342	1337	1182	1232	12464	1400	1304	1289	1294	12194	1413	1244	1313	1324	1333	1392	1351	1342	1313	1419	1417	1433	1414	454	1157	1141	1343	1235	1159	1147	1852	1141	1403	1224	1411	1006	1312	1283	1433	1394	1311	1330	1297	1298	1283	1311
SAL_VA0702AA_AS	647	736	1210	785	788	1073	943	12178	643	663	658	656	11914	680	844	677	676	703	644	719	694	695	1102	1099	1110	1101	1533	1434	1425	410	695	1437	1429	1462	1416	1094	786	652	422	664	668	681	495	658	658	658	656	649	654
	12902
[truncated: 221 more columns]

## Sheet: Table S4
Supplementary Table 4. Distribution (%) of serovars in relation to the country of origin of the Salmonella spp.
Serovar	n isolates	% UK	n isolates	% THAI
4,12:e,h:-	1 of 88	0.0114	1 of 55	0.0182
*1,4,12:i:-	4 of 88	0.0455	3 of 55	0.0545
*1,4,[5],12:i:-	4 of 88	0.0455	2 of 55	0.0364
6,8:e,h:-	3 of 88	0.0341	1 of 55	0.0182
Agona	4 of 88	0.0455	2 of 55	0.0364
Anatum	4 of 88	0.0455	2 of 55	0.0364
Bovismorbificans	4 of 88	0.0455	1 of 55	0.0182
Corvallis	4 of 88	0.0455	2 of 55	0.0364
Enteritidis	14 of 88	0.1591	7 of 55	0.1273
Hadar	4 of 88	0.0455	3 of 55	0.0545
Kentucky	3 of 88	0.0341	1 of 55	0.0182
Mbandaka	9 of 88	0.1023	9 of 55	0.1636
Schwarzengrund	4 of 88	0.0455	2 of 55	0.0364
Stanley	4 of 88	0.0455	2 of 55	0.0364
Typhimurium	8 of 88	0.0909	7 of 55	0.1273
Typhimurium var. Copenhagen	5 of 88	0.0568	1 of 55	0.0182
Virchow	9 of 88	0.1023	9 of 55	0.1636
* these are monophasic variants S. Typhimurium

## Sheet: Table S5
Supplementary Table 5. Comparison of phenotypic and genotypic test results from 143 Salmonella enterica isolates from UK and Thai poultry. The MICs (Minimum Inhibitory Concentrations) values for all the isolates were determined by the sensititre broth microdilution method in the EVSEC Thermofisher plates. Results were interpreted according to the EUCAST ECOFFs except for tigecycline, where cut-of…
Isolate Id	Country	Serovar	Phenotypic		Genotypic	Genotypic and Phenotypic correlation	Phenotypic		Genotypic	Genotypic and Phenotypic correlation	Phenotypic		Genotypic	Genotypic and Phenotypic correlation	Phenotypic		Genotypic	Genotypic and Phenotypic correlation	Phenotypic		Genotypic	Genotypic and Phenotypic correlation	Phenotypic		Genotypic	Genotypic and Phenotypic correlation	Phenotypic		Genotypic	Genotypic and Phenotypic correlation	Phenotypic		Genotypic	Genotypic and Phenotypic correlation	Phenotypic		Genotypic	Genotypic and Phenotypic correlation	Phenotypic		Genotypic	Genotypic and Phenotypic correlation	Phenotypic		Genotypic	Genotypic and Phenotypic correlation	Phenotypic		Genotypic
			Ampicillin				Azithromycin				Cefotaxime				Ceftazidime				Chloramphenicol				Ciprofloxacin				Colistin				Gentamicin				Meropenem				Nalidixic Acid				Sulfamethoxazole				Tetracycline
			MIC mg/L		Gen		MIC mg/L		Gen		MIC mg/L		Gen		MIC mg/L		Gen		MIC mg/L		Gen		MIC mg/L		Gen		MIC mg/L		Gen		MIC mg/L		Gen		MIC mg/L		Gen		MIC mg/L		Gen		MIC mg/L		Gen		MIC mg/L		Gen
BL751	UK	4,12:e,h:-	<= 1	SUSC		Agree	= 8	SUSC		Agree	<= 0.25	SUSC		Agree	<= 0.5	SUSC		Agree	<= 8	SUSC		Agree	<= 0.015	SUSC		Agree	= 2	SUSC		Agree	<= 0.5	SUSC		Agree	= 0.06	SUSC		Agree	<= 4	SUSC		Agree	> 1024	RESIST	sul3	Agree	> 64	RESIST	tetA(B)
BL752	UK	4,12:i:-	= 2	SUSC		Agree	= 8	SUSC		Agree	<= 0.25	SUSC		Agree	<= 0.5	SUSC		Agree	<= 8	SUSC		Agree	= 0.03	SUSC		Agree	= 2	SUSC		Agree	<=0.5	SUSC		Agree	= 0.06	SUSC		Agree	<= 4	SUSC		Agree	<= 8	SUSC		Agree	> 64	RESIST	tetA(B)
BL753	UK	4,12:i:-	> 64	RESIST	blaTEM-1b	Agree	= 8	SUSC		Agree	<= 0.25	SUSC		Agree	<= 0.5	SUSC		Agree	<= 8	SUSC		Agree	= 0.03	SUSC		Agree	<= 1	SUSC		Agree	<= 0.5	SUSC		Agree	<= 0.03	SUSC		Agree	<= 4	SUSC		Agree	> 1024	RESIST	sul2	Agree	<= 2	SUSC
BL754	UK	4,12:i:-	> 64	RESIST	blaTEM-1b	Agree	= 8	SUSC		Agree	<= 0.25	SUSC		Agree	<= 0.5	SUSC		Agree	<= 8	SUSC		Agree	= 0.03	SUSC		Agree	<= 1	SUSC		Agree	<= 0.5	SUSC		Agree	<= 0.03	SUSC		Agree	<= 4	SUSC		Agree	> 1024	RESIST	sul2	Agree	> 64	RESIST	tetA(B)
BL755	UK	4,12:i:-	> 64	RESIST	blaTEM-1b	Agree	= 8	SUSC		Agree	<= 0.25	SUSC		Agree	<= 0.5	SUSC		Agree	<= 8	SUSC		Agree	= 0.03	SUSC		Agree	<= 1	SUSC		Agree	<= 0.5	SUSC		Agree	<= 0.03	SUSC		Agree	<= 4	SUSC		Agree	> 1024	RESIST	sul2	Agree	> 64	RESIST	tetA(B)
BL756	UK	4,5,12:i:-	> 64	RESIST	blaTEM-1b	Agree	= 8	SUSC		Agree	<= 0.25	SUSC		Agree	<= 0.5	SUSC		Agree	<= 8	SUSC		Agree	= 0.03	SUSC		Agree	<= 1	SUSC		Agree	<= 0.5	SUSC		Agree	<= 0.03	SUSC		Agree	= 8	SUSC		Agree	> 1024	RESIST	sul2	Agree	<= 2	SUSC
BL757	UK	4,5,12:i:-	> 64	RESIST	blaTEM-1b	Agree	= 8	SUSC		Agree	<= 0.25	SUSC		Agree	<= 0.5	SUSC		Agree	<= 8	SUSC		Agree	= 0.03	SUSC		Agree	= 2	SUSC		Agree	<= 0.5	SUSC		Agree	= 0.06	SUSC		Agree	<= 4	SUSC		Agree	> 1024	RESIST	sul2	Agree	> 64	RESIST	tetA(B)
BL758	UK	4,5,12:i:-	> 64	RESIST	blaTEM-1b	Agree	= 4	SUSC		Agree	<= 0.25	SUSC		Agree	<= 0.5	SUSC		Agree	= 64	RESIST	cmlA1	Agree	<= 0.015	SUSC		Agree	<= 1	SUSC		Agree	= 8	RESIST	aac(3)-Iva	Agree	= 0.06	SUSC		Agree	<= 4	SUSC		Agree	> 1024	RESIST	sul3	Agree	> 64	RESIST	tetA(B)
																																																	tet(A)
BL759	UK	4,5,12:i:-	> 64	RESIST	blaTEM-1b	Agree	= 4	SUSC		Agree	<= 0.25	SUSC		Agree	<= 0.5	SUSC		Agree	= 32	RESIST	cmlA1	Agree	<= 0.015	SUSC		Agree	<= 1	SUSC		Agree	= 16	RESIST	aac(3)-Iva	Agree	= 0.06	SUSC		Agree	<= 4	SUSC		Agree	> 1024	RESIST	sul3	Agree	> 64	RESIST	tetA(B)
																																																	tet(A)
BL760	UK	6,8:e,h:-	<= 1	SUSC		Agree	= 4	SUSC		Agree	<= 0.25	SUSC		Agree	<= 0.5	SUSC		Agree	<= 8	SUSC		Agree	= 0.03	SUSC		Agree	<= 1	SUSC		Agree	<= 0.5	SUSC		Agree	<= 0.03	SUSC		Agree	<= 4	SUSC		Agree	= 16	SUSC		Agree	<= 2	SUSC
BL761	UK	6,8:e,h:-	> 64	RESIST	blaTEM-1d	Agree	= 4	SUSC		Agree	<= 0.25	SUSC		Agree	<= 0.5	SUSC		Agree	<= 8	SUSC		Agree	= 0.03	SUSC		Agree	<= 1	SUSC		Agree	<= 0.5	SUSC		Agree	<= 0.03	SUSC		Agree	<= 4	SUSC		Agree	<= 8	SUSC		Agree	> 64	RESIST	tet(A)
BL762	UK	6,8:e,h:-	<= 1	SUSC		Agree	= 8	SUSC		Agree	<= 0.25	SUSC		Agree	<= 0.5	SUSC		Agree	<= 8	SUSC		Agree	= 0.03	SUSC		Agree	<= 1	SUSC		Agree	<= 0.5	SUSC		Agree	<= 0.03	SUSC		Agree	<= 4	SUSC		Agree	= 32	SUSC		Agree	<= 2	SUSC
BL763	UK	Agona	= 2	SUSC		Agree	= 16	SUSC		Agree	<= 0.25	SUSC		Agree	<= 0.5	SUSC		Agree	= 16	SUSC		Agree	= 0.03	SUSC		Agree	<= 1	SUSC		Agree	<= 0.5	SUSC		Agree	<= 0.03	SUSC		Agree	= 8	SUSC		Agree	= 16	SUSC		Agree	= 4	SUSC
BL764	UK	Agona	= 2	SUSC		Agree	= 16	SUSC		Agree	<= 0.25	SUSC		Agree	<= 0.5	SUSC		Agree	<= 8	SUSC		Agree	= 0.06	SUSC		Agree	<= 1	SUSC		Agree	<= 0.5	SUSC		Agree	<= 0.03	SUSC		Agree	= 8	SUSC		Agree	= 32	SUSC		Agree	= 4	SUSC
BL765	UK	Agona	= 4	SUSC		Agree	= 16	SUSC		Agree	= 0.5	SUSC		Agree	<= 0.5	SUSC		Agree	<= 8	SUSC		Agree	= 0.06	SUSC		Agree	<= 1	SUSC		Agree	<= 0.5	SUSC		Agree	<= 0.03	SUSC		Agree	= 8	SUSC		Agree	= 16	SUSC		Agree	= 4	SUSC
BL766	UK	Agona	<= 1	SUSC		Agree	= 8	SUSC		Agree	<= 0.25	SUSC		Agree	<= 0.5	SUSC		Agree	<= 8	SUSC		Agree	= 0.03	SUSC		Agree	<= 1	SUSC		Agree	<= 0.5	SUSC		Agree	<= 0.03	SUSC		Agree	<= 4	SUSC		Agree	= 32	SUSC		Agree	= 4	SUSC
BL767	UK	Anatum	<= 1	SUSC		Agree	= 8	SUSC		Agree	<= 0.25	SUSC		Agree	<= 0.5	SUSC		Agree	<= 8	SUSC		Agree	= 0.03	SUSC		Agree	<= 1	SUSC		Agree	<= 0.5	SUSC		Agree	<= 0.03	SUSC		Agree	<= 4	SUSC		Agree	= 32	SUSC		Agree	<= 2	SUSC
BL768	UK	Anatum	<= 1	SUSC		Agree	= 8	SUSC		Agree	<= 0.25	SUSC		Agree	<= 0.5	SUSC		Agree	<= 8	SUSC		Agree	= 0.03	SUSC		Agree	<= 1	SUSC		Agree	<= 0.5	SUSC		Agree	<= 0.03	SUSC		Agree	<= 4	SUSC		Agree	= 16	SUSC		Agree	<= 2	SUSC
BL769	UK	Anatum	<= 1	SUSC		Agree	= 8	SUSC		Agree	<= 0.25	SUSC		Agree	<= 0.5	SUSC		Agree	<= 8	SUSC		Agree	= 0.03	SUSC		Agree	<= 1	SUSC		Agree	<= 0.5	SUSC		Agree	<= 0.03	SUSC		Agree	<= 4	SUSC		Agree	= 32	SUSC		Agree	<= 2	SUSC
BL770	UK	Anatum	> 64	RESIST	blaTEM-1b	Agree	= 8	SUSC		Agree	<= 0.25	SUSC		Agree	<= 0.5	SUSC		Agree	<= 8	SUSC		Agree	= 0.03	SUSC		Agree	<= 1	SUSC		Agree	<= 0.5	SUSC		Agree	<= 0.03	SUSC		Agree	<= 4	SUSC		Agree	= 64	SUSC		Agree	<= 2	SUSC
BL771	UK	Bovismorbificans	<= 1	SUSC		Agree	= 4	SUSC		Agree	<= 0.25	SUSC		Agree	<= 0.5	SUSC		Agree	<= 8	SUSC		Agree	= 0.03	SUSC		Agree	= 2	SUSC		Agree	<= 0.5	SUSC		Agree	<= 0.03	SUSC		Agree	<= 4	SUSC		Agree	= 128	SUSC		Agree	<= 2	SUSC
BL772	UK	Bovismorbificans	<= 1	SUSC		Agree	= 8	SUSC		Agree	<= 0.25	SUSC		Agree	<= 0.5	SUSC		Agree	<= 8	SUSC		Agree	= 0.03	SUSC		Agree	<= 1	SUSC		Agree	<= 0.5	SUSC		Agree	<= 0.03	SUSC		Agree	<= 4	SUSC		Agree	= 64	SUSC		Agree	<= 2	SUSC
BL773	UK	Bovismorbificans	= 2	SUSC		Agree	= 8	SUSC		Agree	<= 0.25	SUSC		Agree	<= 0.5	SUSC		Agree	<= 8	SUSC		Agree	= 0.03	SUSC		Agree	= 2	SUSC		Agree	<= 0.5	SUSC		Agree	<= 0.03	SUSC		Agree	<= 4	SUSC		Agree	= 64	SUSC		Agree	<= 2	SUSC
BL774	UK	Bovismorbificans	<= 1	SUSC		Agree	= 8	SUSC		Agree	<= 0.25	SUSC		Agree	<= 0.5	SUSC		Agree	<= 8	SUSC		Agree	= 0.03	SUSC		Agree	= 2	SUSC		Agree	<= 0.5	SUSC		Agree	<= 0.03	SUSC		Agree	<= 4	SUSC		Agree	= 128	SUSC		Agree	<= 2	SUSC
BL775	UK	Corvallis	<= 1	SUSC		Agree	= 4	SUSC		Agree	<= 0.25	SUSC		Agree	<= 0.5	SUSC		Agree	<= 8	SUSC		Agree	= 0.03	SUSC		Agree	= 2	SUSC		Agree	<= 0.5	SUSC		Agree	<= 0.03	SUSC		Agree	<= 4	SUSC		Agree	= 32	SUSC		Agree	<= 2	SUSC
BL776	UK	Corvallis	<= 1	SUSC		Agree	= 4	SUSC		Agree	<= 0.25	SUSC		Agree	<= 0.5	SUSC		Agree	<= 8	SUSC		Agree	<= 0.015	SUSC		Agree	= 2	SUSC		Agree	<= 0.5	SUSC		Agree	<= 0.03	SUSC		Agree	<= 4	SUSC		Agree	= 16	SUSC		Agree	<= 2	SUSC
BL777	UK	Corvallis	<= 1	SUSC		Agree	= 4	SUSC		Agree	<= 0.25	SUSC		Agree	<= 0.5	SUSC		Agree	<= 8	SUSC		Agree	= 0.03	SUSC		Agree	= 2	SUSC		Agree	<= 0.5	SUSC		Agree	<= 0.03	SUSC		Agree	<= 4	SUSC		Agree	= 64	SUSC		Agree	<= 2	SUSC
BL778	UK	Corvallis	= 2	SUSC		Agree	= 4	SUSC		Agree	<= 0.25	SUSC		Agree	<= 0.5	SUSC		Agree	<= 8	SUSC		Agree	= 0.03	SUSC		Agree	= 2	SUSC		Agree	<= 0.5	SUSC		Agree	<= 0.03	SUSC		Agree	<= 4	SUSC		Agree	= 64	SUSC		Agree	<= 2	SUSC
BL779	UK	Enteritidis	= 2	SUSC		Agree	= 8	SUSC		Agree	<= 0.25	SUSC		Agree	<= 0.5	SUSC		Agree	<= 8	SUSC		Agree	= 0.03	SUSC		Agree	= 2	SUSC		Agree	<= 0.5	SUSC		Agree	<= 0.03	SUSC		Agree	<= 4	SUSC		Agree	= 32	SUSC		Agree	<= 2	SUSC
BL780	UK	Enteritidis	= 2	SUSC		Agree	= 4	SUSC		Agree	<= 0.25	SUSC		Agree	<= 0.5	SUSC		Agree	<= 8	SUSC		Agree	<= 0.015	SUSC		Agree	= 2	SUSC		Agree	<= 0.5	SUSC		Agree	<= 0.03	SUSC		Agree	<= 4	SUSC		Agree	= 32	SUSC		Agree	<= 2	SUSC
BL781	UK	Enteritidis	= 2	SUSC		Agree	= 8	SUSC		Agree	<= 0.25	SUSC		Agree	<= 0.5	SUSC		Agree	<= 8	SUSC		Agree	= 0.03	SUSC		Agree	= 2	SUSC		Agree	<= 0.5	SUSC		Agree	<= 0.03	SUSC		Agree	<= 4	SUSC		Agree	= 16	SUSC		Agree	<= 2	SUSC
BL782	UK	Enteritidis	= 2	SUSC		Agree	= 4	SUSC		Agree	<= 0.25	SUSC		Agree	<= 0.5	SUSC		Agree	<= 8	SUSC		Agree	= 0.25	RESIST	mutation gyrA	Agree	= 2	SUSC		Agree	<= 0.5	SUSC		Agree	<= 0.03	SUSC		Agree	> 128	RESIST	mutation gyrA	Agree	= 32	SUSC		Agree	<= 2	SUSC
BL783	UK	Enteritidis	<= 1	SUSC		Agree	= 8	SUSC		Agree	<= 0.25	SUSC		Agree	<= 0.5	SUSC		Agree	<= 8	SUSC		Agree	<= 0.015	SUSC		Agree	= 4	RESIST		Disagree	<= 0.5	SUSC		Agree	<= 0.03	SUSC		Agree	<= 4	SUSC		Agree	= 32	SUSC		Agree	<= 2	SUSC
BL784	UK	Enteritidis	= 2	SUSC		Agree	= 8	SUSC		Agree	<= 0.25	SUSC		Agree	<= 0.5	SUSC		Agree	<= 8	SUSC		Agree	= 0.03	SUSC		Agree	= 2	SUSC		Agree	<= 0.5	SUSC		Agree	<= 0.03	SUSC		Agree	<= 4	SUSC		Agree	= 32	SUSC		Agree	<= 2	SUSC
BL785	UK	Enteritidis	<= 1	SUSC		Agree	= 8	SUSC		Agree	<= 0.25	SUSC		Agree	<= 0.5	SUSC		Agree	<= 8	SUSC		Agree	<= 0.015	SUSC		Agree	= 2	SUSC		Agree	<= 0.5	SUSC		Agree	<= 0.03	SUSC		Agree	<= 4	SUSC		Agree	= 16	SUSC		Agree	<= 2	SUSC
BL786	UK	Enteritidis	<= 1	SUSC		Agree	= 8	SUSC		Agree	<= 0.25	SUSC		Agree	<= 0.5	SUSC		Agree	<= 8	SUSC		Agree	= 0.25	RESIST	mutation gyrA	Agree	= 2	SUSC		Agree	<= 0.5	SUSC		Agree	<= 0.03	SUSC		Agree	> 128	RESIST	mutation gyrA	Agree	= 16	SUSC		Agree	<= 2	SUSC
BL787	UK	Enteritidis	= 2	SUSC		Agree	= 8	SUSC		Agree	<= 0.25	SUSC		Agree	<= 0.5	SUSC		Agree	<= 8	SUSC		Agree	= 0.25	RESIST	mutation gyrA	Agree	= 2	SUSC		Agree	<= 0.5	SUSC		Agree	<= 0.03	SUSC		Agree	> 128	RESIST	mutation gyrA	Agree	= 32	SUSC		Agree	<= 2	SUSC
BL788	UK	Enteritidis	<= 1	SUSC		Agree	= 4	SUSC		Agree	<= 0.25	SUSC		Agree	<= 0.5	SUSC		Agree	<= 8	SUSC		Agree	<= 0.015	SUSC		Agree	= 8	RESIST		Disagree	<= 0.5	SUSC		Agree	<= 0.03	SUSC		Agree	<= 4	SUSC		Agree	= 16	SUSC		Agree	<= 2	SUSC
BL789	UK	Enteritidis	<= 1	SUSC		Agree	= 8	SUSC		Agree	<= 0.25	SUSC		Agree	<= 0.5	SUSC		Agree	<= 8	SUSC		Agree	<= 0.015	SUSC		Agree	<= 1	SUSC		Agree	<= 0.5	SUSC		Agree	<= 0.03	SUSC		Agree	<= 4	SUSC		Agree	= 16	SUSC		Agree	<= 2	SUSC
BL790	UK	Enteritidis	<= 1	SUSC		Agree	= 8	SUSC		Agree	<= 0.25	SUSC		Agree	<= 0.5	SUSC		Agree	<= 8	SUSC		Agree	<= 0.015	SUSC		Agree	= 2	SUSC		Agree	<= 0.5	SUSC		Agree	<= 0.03	SUSC		Agree	<= 4	SUSC		Agree	= 32	SUSC		Agree	<= 2	SUSC
BL791	UK	Enteritidis	<= 1	SUSC		Agree	= 8	SUSC		Agree	<= 0.25	SUSC		Agree	<= 0.5	SUSC		Agree	<= 8	SUSC		Agree	<= 0.015	SUSC		Agree	= 2	SUSC		Agree	<= 0.5	SUSC		Agree	<= 0.03	SUSC		Agree	<= 4	SUSC		Agree	= 32	SUSC		Agree	<= 2	SUSC
BL792	UK	Enteritidis	<= 1	SUSC		Agree	= 8	SUSC		Agree	<= 0.25	SUSC		Agree	<= 0.5	SUSC		Agree	<= 8	SUSC		Agree	<= 0.015	SUSC		Agree	= 2	SUSC		Agree	<= 0.5	SUSC		Agree	<= 0.03	SUSC		Agree	<= 4	SUSC		Agree	= 32	SUSC		Agree	<= 2	SUSC
BL793	UK	Hadar	= 2	SUSC		Agree	= 4	SUSC		Agree	<= 0.25	SUSC		Agree	<= 0.5	SUSC		Agree	<= 8	SUSC		Agree	= 0.03	SUSC		Agree	= 2	SUSC		Agree	<= 0.5	SUSC		Agree	<= 0.03	SUSC		Agree	<= 4	SUSC		Agree	= 32	SUSC		Agree	<= 2	SUSC
BL794	UK	Hadar	= 2	SUSC		Agree	= 8	SUSC		Agree	<= 0.25	SUSC		Agree	<= 0.5	SUSC		Agree	<= 8	SUSC		Agree	= 0.06	SUSC		Agree	= 2	SUSC		Agree	<= 0.5	SUSC		Agree	<= 0.03	SUSC		Agree	<= 4	SUSC		Agree	= 32	SUSC		Agree	64	RESIST	tet(A)
BL795	UK	Hadar	<= 1	SUSC		Agree	= 8	SUSC		Agree	<= 0.25	SUSC		Agree	<= 0.5	SUSC		Agree	<= 8	SUSC		Agree	= 0.03	SUSC		Agree	= 2	SUSC		Agree	<= 0.5	SUSC		Agree	<= 0.03	SUSC		Agree	<= 4	SUSC		Agree	= 16	SUSC		Agree	<= 2	SUSC
BL796	UK	Hadar	<= 1	SUSC		Agree	= 4	SUSC		Agree	<= 0.25	SUSC		Agree	<= 0.5	SUSC		Agree	<= 8	SUSC		Agree	= 0.03	SUSC		Agree	= 2	SUSC		Agree	= 1	SUSC		Agree	<= 0.03	SUSC		Agree	<= 4	SUSC		Agree	= 32	SUSC		Agree	<= 2	SUSC
BL797	UK	Kentucky	<= 1	SUSC		Agree	= 4	SUSC		Agree	<= 0.25	SUSC		Agree	<= 0.5	SUSC		Agree	<= 8	SUSC		Agree	<= 0.015	SUSC		Agree	= 2	SUSC		Agree	<= 0.5	SUSC		Agree	<= 0.03	SUSC		Agree	<= 4	SUSC		Agree	= 32	SUSC		Agree	<= 2	SUSC
BL798	UK	Kentucky	<= 1	SUSC		Agree	= 4	SUSC		Agree	<= 0.25	SUSC		Agree	<= 0.5	SUSC		Agree	<= 8	SUSC		Agree	= 0.03	SUSC		Agree	= 2	SUSC		Agree	<= 0.5	SUSC		Agree	<= 0.03	SUSC		Agree	<= 4	SUSC		Agree	= 32	SUSC		Agree	<= 2	SUSC
BL800	UK	Kentucky	> 64	RESIST	blaTEM-1b	Agree	= 8	SUSC		Agree	<= 0.25	SUSC		Agree	<= 0.5	SUSC		Agree	<= 8	SUSC		Agree	> 8	RESIST	mutation gyrA	Agree	= 2	SUSC		Agree	8	RESIST	aac(3)-Id	Agree	<= 0.03	SUSC		Agree	> 128	RESIST	mutation gyrA	Agree	> 1024	RESIST	sul3	Agree	> 64	RESIST	tet(A)
BL801	UK	Mbandaka	<= 1	SUSC		Agree	= 8	SUSC		Agree	<= 0.25	SUSC		Agree	<= 0.5	SUSC		Agree	<= 8	SUSC		Agree	= 0.03	SUSC		Agree	= 2	SUSC		Agree	<= 0.5	SUSC		Agree	<= 0.03	SUSC		Agree	<= 4	SUSC		Agree	= 32	SUSC		Agree	<= 2	SUSC
BL802	UK	Mbandaka	<= 1	SUSC		Agree	= 8	SUSC		Agree	<= 0.25	SUSC		Agree	<= 0.5	SUSC		Agree	<= 8	SUSC		Agree	= 0.03	SUSC		Agree	= 2	SUSC		Agree	<= 0.5	SUSC		Agree	<= 0.03	SUSC		Agree	<= 4	SUSC		Agree	= 32	SUSC		Agree	<= 2	SUSC
BL803	UK	Mbandaka	= 2	SUSC		Agree	= 16	SUSC		Agree	= 0.5	SUSC		Agree	<= 0.5	SUSC		Agree	= 16	SUSC		Agree	= 0.03	SUSC		Agree	= 2	SUSC		Agree	<= 0.5	SUSC		Agree	<= 0.03	SUSC		Agree	<= 4	SUSC		Agree	= 64	SUSC		Agree	= 4	SUSC
BL804	UK	Mbandaka	<= 1	SUSC		Agree	= 4	SUSC		Agree	<= 0.25	SUSC		Agree	<= 0.5	SUSC		Agree	<= 8	SUSC		Agree	<= 0.015	SUSC		Agree	= 2	SUSC		Agree	<= 0.5	SUSC		Agree	<= 0.03	SUSC		Agree	<= 4	SUSC		Agree	= 32	SUSC		Agree	<= 2	SUSC
BL805	UK	Mbandaka	= 2	SUSC		Agree	= 8	SUSC		Agree	<= 0.25	SUSC		Agree	<= 0.5	SUSC		Agree	<= 8	SUSC		Agree	= 0.03	SUSC		Agree	= 2	SUSC		Agree	<= 0.5	SUSC		Agree	<= 0.03	SUSC		Agree	<= 4	SUSC		Agree	= 64	SUSC		Agree	<= 2	SUSC
BL806	UK	Mbandaka	= 2	SUSC		Agree	= 8	SUSC		Agree	<= 0.25	SUSC		Agree	<= 0.5	SUSC		Agree	= 16	SUSC		Agree	= 0.03	SUSC		Agree	= 2	SUSC		Agree	<= 0.5	SUSC		Agree	<= 0.03	SUSC		Agree	<= 4	SUSC		Agree	= 32	SUSC		Agree	<= 2	SUSC
BL807	UK	Mbandaka	<= 1	SUSC		Agree	= 8	SUSC		Agree	<= 0.25	SUSC		Agree	<= 0.5	SUSC		Agree	<= 8	SUSC		Agree	<= 0.015	SUSC		Agree	= 2	SUSC		Agree	<= 0.5	SUSC		Agree	<= 0.03	SUSC		Agree	<= 4	SUSC		Agree	<= 8	SUSC		Agree	<= 2	SUSC
BL808	UK	Mbandaka	<= 1	SUSC		Agree	= 4	SUSC		Agree	<= 0.25	SUSC		Agree	<= 0.5	SUSC		Agree	<= 8	SUSC		Agree	= 0.03	SUSC		Agree	= 2	SUSC		Agree	<= 0.5	SUSC		Agree	<= 0.03	SUSC		Agree	<= 4	SUSC		Agree	= 32	SUSC		Agree	<= 2	SUSC
BL809	UK	Mbandaka	<= 1	SUSC		Agree	= 8	SUSC		Agree	<= 0.25	SUSC		Agree	<= 0.5	SUSC		Agree	<= 8	SUSC		Agree	= 0.03	SUSC		Agree	= 2	SUSC		Agree	<= 0.5	SUSC		Agree	<= 0.03	SUSC		Agree	<= 4	SUSC		Agree	= 32	SUSC		Agree	<= 2	SUSC
BL810	UK	Schwarzengrund	<= 1	SUSC		Agree	= 8	SUSC		Agree	<= 0.25	SUSC		Agree	<= 0.5	SUSC		Agree	<= 8	SUSC		Agree	<= 0.015	SUSC		Agree	<= 1	SUSC		Agree	<= 0.5	SUSC		Agree	<= 0.03	SUSC		Agree	<= 4	SUSC		Agree	= 32	SUSC		Agree	<= 2	SUSC
BL811	UK	Schwarzengrund	<= 1	SUSC		Agree	= 8	SUSC		Agree	<= 0.25	SUSC		Agree	<= 0.5	SUSC		Agree	<= 8	SUSC		Agree	<= 0.015	SUSC		Agree	= 2	SUSC		Agree	<= 0.5	SUSC		Agree	<= 0.03	SUSC		Agree	<= 4	SUSC		Agree	= 32	SUSC		Agree	<= 2	SUSC
BL812	UK	Schwarzengrund	<= 1	SUSC		Agree	= 8	SUSC		Agree	<= 0.25	SUSC		Agree	<= 0.5	SUSC		Agree	<= 8	SUSC		Agree	= 0.03	SUSC		Agree	= 2	SUSC		Agree	<= 0.5	SUSC		Agree	<= 0.03	SUSC		Agree	<= 4	SUSC		Agree	= 32	SUSC		Agree	<= 2	SUSC
BL813	UK	Schwarzengrund	<= 1	SUSC		Agree	= 8	SUSC		Agree	<= 0.25	SUSC		Agree	<= 0.5	SUSC		Agree	<= 8	SUSC		Agree	<= 0.015	SUSC		Agree	= 2	SUSC		Agree	<= 0.5	SUSC		Agree	<= 0.03	SUSC		Agree	<= 4	SUSC		Agree	= 32	SUSC		Agree	<= 2	SUSC
BL814	UK	Stanley	<= 1	SUSC		Agree	= 8	SUSC		Agree	<= 0.25	SUSC		Agree	<= 0.5	SUSC		Agree	<= 8	SUSC		Agree	= 0.03	SUSC		Agree	= 2	SUSC		Agree	<= 0.5	SUSC		Agree	<= 0.03	SUSC		Agree	<= 4	SUSC		Agree	= 32	SUSC		Agree	<= 2	SUSC
BL815	UK	Stanley	> 64	RESIST	blaTEM-1b	Agree	= 4	SUSC		Agree	<= 0.25	SUSC		Agree	<= 0.5	SUSC		Agree	<= 8	SUSC		Agree	= 0.03	SUSC		Agree	= 2	SUSC		Agree	<= 0.5	SUSC		Agree	<= 0.03	SUSC		Agree	<= 4	SUSC		Agree	> 1024	RESIST	sul2	Agree	> 64	RESIST	tet(A)
BL816	UK	Stanley	<= 1	SUSC		Agree	= 4	SUSC		Agree	<= 0.25	SUSC		Agree	<= 0.5	SUSC		Agree	<= 8	SUSC		Agree	= 0.03	SUSC		Agree	= 2	SUSC		Agree	= 1	SUSC		Agree	<= 0.03	SUSC		Agree	<= 4	SUSC		Agree	= 64	SUSC		Agree	<= 2	SUSC
BL817	UK	Stanley	<= 1	SUSC		Agree	= 4	SUSC		Agree	<= 0.25	SUSC		Agree	<= 0.5	SUSC		Agree	<= 8	SUSC		Agree	= 0.03	SUSC		Agree	= 2	SUSC		Agree	<= 0.5	SUSC		Agree	<= 0.03	SUSC		Agree	<= 4	SUSC		Agree	= 64	SUSC		Agree	<= 2	SUSC
BL818	UK	Typhimurium	> 64	RESIST	blaCARB-2	Agree	= 8	SUSC		Agree	<= 0.25	SUSC		Agree	<= 0.5	SUSC		Agree	> 128	RESIST	floR	Agree	= 0.03	SUSC		Agree	= 2	SUSC		Agree	<= 0.5	SUSC		Agree	<= 0.03	SUSC		Agree	<= 4	SUSC		Agree	> 1024	RESIST	sul1	Agree	= 64	RESIST	tet(G)
BL819	UK	Typhimurium	> 64	RESIST	blaCARB-2	Agree	= 8	SUSC		Agree	<= 0.25	SUSC		Agree	<= 0.5	SUSC		Agree	> 128	RESIST	floR	Agree	= 0.03	SUSC		Agree	= 2	SUSC		Agree	<= 0.5	SUSC		Agree	<= 0.03	SUSC		Agree	<= 4	SUSC		Agree	> 1024	RESIST	sul1	Agree	= 32	RESIST	tet(G)
BL820	UK	Typhimurium	> 64	RESIST	blaCARB-2	Agree	= 8	SUSC		Agree	<= 0.25	SUSC		Agree	<= 0.5	SUSC		Agree	> 128	RESIST	floR	Agree	= 0.03	SUSC		Agree	= 2	SUSC		Agree	<= 0.5	SUSC		Agree	<= 0.03	SUSC		Agree	<= 4	SUSC		Agree	> 1024	RESIST	sul1	Agree	= 64	RESIST	tet(G)
BL821	UK	Typhimurium	> 64	RESIST	blaCARB-2	Agree	= 8	SUSC		Agree	<= 0.25	SUSC		Agree	<= 0.5	SUSC		Agree	> 128	RESIST	floR	Agree	= 0.03	SUSC		Agree	= 2	SUSC		Agree	<= 0.5	SUSC		Agree	<= 0.03	SUSC		Agree	<= 4	SUSC		Agree	> 1024	RESIST	sul1	Agree	= 64	RESIST	tet(G)
BL822	UK	Typhimurium	= 2	SUSC		Agree	= 8	SUSC		Agree	<= 0.25	SUSC		Agree	<= 0.5	SUSC		Agree	<= 8	SUSC		Agree	= 0.03	SUSC		Agree	= 2	SUSC		Agree	= 1	SUSC		Agree	<= 0.03	SUSC		Agree	<= 4	SUSC		Agree	= 16	SUSC		Agree	<= 2	SUSC
BL823	UK	Typhimurium	<= 1	SUSC		Agree	= 8	SUSC		Agree	<= 0.25	SUSC		Agree	<= 0.5	SUSC		Agree	<= 8	SUSC		Agree	= 0.03	SUSC		Agree	= 2	SUSC		Agree	<= 0.5	SUSC		Agree	= 0.06	SUSC		Agree	<= 4	SUSC		Agree	<= 8	SUSC		Agree	<= 2	SUSC
BL824	UK	Typhimurium	<= 1	SUSC		Agree	= 8	SUSC		Agree	<= 0.25	SUSC		Agree	<= 0.5	SUSC		Agree	<= 8	SUSC		Agree	= 0.03	SUSC		Agree	= 2	SUSC		Agree	<= 0.5	SUSC		Agree	= 0.06	SUSC		Agree	<= 4	SUSC		Agree	<= 8	SUSC		Agree	<= 2	SUSC
BL825	UK	Typhimurium	> 64	RESIST	blaTEM-1b	Agree	= 8	SUSC		Agree	<= 0.25	SUSC		Agree	<= 0.5	SUSC		Agree	= 64	RESIST	cmlA1	Agree	= 0.03	SUSC		Agree	= 2	SUSC		Agree	<= 0.5	SUSC		Agree	<= 0.03	SUSC		Agree	<= 4	SUSC		Agree	> 1024	RESIST	sul3	Agree	<= 2	SUSC
BL826	UK	Virchow	<= 1	SUSC		Agree	= 16	SUSC	mphB	Disagree	<= 0.25	SUSC		Agree	<= 0.5	SUSC		Agree	<= 8	SUSC		Agree	= 0.03	SUSC		Agree	= 2	SUSC		Agree	<= 0.5	SUSC		Agree	<= 0.03	SUSC		Agree	<= 4	SUSC		Agree	= 1024	RESIST	sul3	Agree	<= 2	SUSC
BL827	UK	Virchow	<= 1	SUSC		Agree	= 8	SUSC		Agree	<= 0.25	SUSC		Agree	<= 0.5	SUSC		Agree	<= 8	SUSC		Agree	<= 0.015	SUSC		Agree	= 2	SUSC		Agree	<= 0.5	SUSC		Agree	<= 0.03	SUSC		Agree	<= 4	SUSC		Agree	= 32	SUSC		Agree	<= 2	SUSC
BL828	UK	Virchow	<= 1	SUSC		Agree	= 8	SUSC		Agree	<= 0.25	SUSC		Agree	<= 0.5	SUSC		Agree	<= 8	SUSC		Agree	<= 0.015	SUSC		Agree	= 2	SUSC		Agree	<= 0.5	SUSC		Agree	<= 0.03	SUSC		Agree	<= 4	SUSC		Agree	= 16	SUSC		Agree	<= 2	SUSC
BL829	UK	Virchow	<= 1	SUSC		Agree	= 8	SUSC		Agree	<= 0.25	SUSC		Agree	<= 0.5	SUSC		Agree	<= 8	SUSC		Agree	= 0.03	SUSC		Agree	= 2	SUSC		Agree	<= 0.5	SUSC		Agree	<= 0.03	SUSC		Agree	<= 4	SUSC		Agree	= 16	SUSC		Agree	<= 2	SUSC
BL830	UK	Virchow	<= 1	SUSC		Agree	= 8	SUSC		Agree	<= 0.25	SUSC		Agree	<= 0.5	SUSC		Agree	<= 8	SUSC		Agree	= 0.03	SUSC		Agree	= 2	SUSC		Agree	<= 0.5	SUSC		Agree	<= 0.03	SUSC		Agree	<= 4	SUSC		Agree	= 16	SUSC		Agree	<= 2	SUSC
BL831	UK	Virchow	<= 1	SUSC		Agree	= 8	SUSC		Agree	<= 0.25	SUSC		Agree	<= 0.5	SUSC		Agree	<= 8	SUSC		Agree	= 0.03	SUSC		Agree	= 2	SUSC		Agree	<= 0.5	SUSC		Agree	<= 0.03	SUSC		Agree	<= 4	SUSC		Agree	= 16	SUSC		Agree	<= 2	SUSC
BL832	UK	Virchow	<= 1	SUSC		Agree	= 8	SUSC		Agree	<= 0.25	SUSC		Agree	<= 0.5	SUSC		Agree	<= 8	SUSC		Agree	= 0.03	SUSC		Agree	= 2	SUSC		Agree	<= 0.5	SUSC		Agree	<= 0.03	SUSC		Agree	<= 4	SUSC		Agree	= 32	SUSC		Agree	<= 2	SUSC
BL833	UK	Virchow	<= 1	SUSC		Agree	= 8	SUSC		Agree	<= 0.25	SUSC		Agree	<= 0.5	SUSC		Agree	<= 8	SUSC		Agree	= 0.03	SUSC		Agree	= 2	SUSC		Agree	<= 0.5	SUSC		Agree	<= 0.03	SUSC		Agree	<= 4	SUSC		Agree	= 32	SUSC		Agree	<= 2	SUSC
BL834	UK	Virchow	<= 1	SUSC		Agree	= 8	SUSC		Agree	<= 0.25	SUSC		Agree	<= 0.5	SUSC		Agree	<= 8	SUSC		Agree	<= 0.015	SUSC		Agree	<= 1	SUSC		Agree	<= 0.5	SUSC		Agree	<= 0.03	SUSC		Agree	<= 4	SUSC		Agree	> 1024	RESIST		Disagree	<= 2	SUSC
BL835	UK	Typhimurium var. Copenhagen	<= 1	SUSC		Agree	= 4	SUSC		Agree	<= 0.25	SUSC		Agree	<= 0.5	SUSC		Agree	= 64	RESIST	cmlA1	Agree	= 0.03	SUSC		Agree	= 2	SUSC		Agree	<= 0.5	SUSC		Agree	<= 0.03	SUSC		Agree	<= 4	SUSC		Agree	> 1024	RESIST	sul3	Agree	<= 2	SUSC
BL836	UK	Typhimurium var. Copenhagen	<= 1	SUSC		Agree	= 8	SUSC		Agree	<= 0.25	SUSC		Agree	<= 0.5	SUSC		Agree	<= 8	SUSC		Agree	= 0.03	SUSC		Agree	= 2	SUSC		Agree	<= 0.5	SUSC		Agree	<= 0.03	SUSC		Agree	<= 4	SUSC		Agree	<= 8	SUSC		Agree	<= 2	SUSC
BL837	UK	Typhimurium var. Copenhagen	<= 1	SUSC		Agree	= 8	SUSC		Agree	<= 0.25	SUSC		Agree	<= 0.5	SUSC		Agree	<= 8	SUSC		Agree	= 0.03	SUSC		Agree	= 2	SUSC		Agree	<= 0.5	SUSC		Agree	<= 0.03	SUSC		Agree	<= 4	SUSC		Agree	<= 8	SUSC		Agree	<= 2	SUSC
BL838	UK	Typhimurium var. Copenhagen	<= 1	SUSC		Agree	= 8	SUSC		Agree	<= 0.25	SUSC		Agree	<= 0.5	SUSC		Agree	<= 8	SUSC		Agree	= 0.03	SUSC		Agree	= 2	SUSC		Agree	<= 0.5	SUSC		Agree	<= 0.03	SUSC		Agree	<= 4	SUSC		Agree	= 64	SUSC		Agree	<= 2	SUSC
BL839	UK	Typhimurium var. Copenhagen	<= 1	SUSC		Agree	= 8	SUSC		Agree	<= 0.25	SUSC		Agree	<= 0.5	SUSC		Agree	<= 8	SUSC		Agree	= 0.03	SUSC		Agree	= 2	SUSC		Agree	<= 0.5	SUSC		Agree	= 0.06	SUSC		Agree	<= 4	SUSC		Agree	<= 8	SUSC		Agree	<= 2	SUSC
BL652	Thailand	Enteritidis	<= 1	SUSC		Agree	= 8	SUSC		Agree	<= 0.25	SUSC		Agree	<= 0.5	SUSC		Agree	<= 8	SUSC		Agree	= 0.25	RESIST	mutation gyrA	Agree	= 8	RESIST		Disagree	<= 0.5	SUSC		Agree	<= 0.03	SUSC		Agree	> 128	RESIST	mutation gyrA	Agree	= 16	SUSC		Agree	<= 2	SUSC
BL653	Thailand	Enteritidis	> 64	RESIST	blaTEM-135	Agree	= 4	SUSC		Agree	<= 0.25	SUSC		Agree	<= 0.5	SUSC		Agree	<= 8	SUSC		Agree	= 0.25	RESIST	mutation gyrA	Agree	= 4	RESIST		Disagree	<= 0.5	SUSC		Agree	<= 0.03	SUSC		Agree	> 128	RESIST	mutation gyrA	Agree	= 16	SUSC		Agree	<= 2	SUSC
BL654	Thailand	Enteritidis	> 64	RESIST	blaTEM-135	Agree	= 4	SUSC		Agree	<= 0.25	SUSC		Agree	<= 0.5	SUSC		Agree	<= 8	SUSC		Agree	= 0.25	RESIST	mutation gyrA	Agree	= 2	SUSC		Agree	<= 0.5	SUSC		Agree	<= 0.03	SUSC		Agree	> 128	RESIST	mutation gyrA	Agree	= 16	SUSC		Agree	<= 2	SUSC
BL655	Thailand	Enteritidis	<= 1	SUSC		Agree	= 4	SUSC		Agree	<= 0.25	SUSC		Agree	<= 0.5	SUSC		Agree	<= 8	SUSC		Agree	= 0.12	NOINTP	mutation gyrA	Disagree	<= 1	SUSC		Agree	<= 0.5	SUSC		Agree	<= 0.03	SUSC		Agree	= 128	RESIST	mutation gyrA	Agree	= 16	SUSC		Agree	<= 2	SUSC
BL656	Thailand	Enteritidis	<= 1	SUSC		Agree	= 8	SUSC		Agree	<= 0.25	SUSC		Agree	<= 0.5	SUSC		Agree	<= 8	SUSC		Agree	= 0.25	RESIST	mutation gyrA	Agree	= 4	RESIST		Disagree	<= 0.5	SUSC		Agree	<= 0.03	SUSC		Agree	> 128	RESIST	mutation gyrA	Agree	= 32	SUSC		Agree	<= 2	SUSC
BL657	Thailand	Enteritidis	= 2	SUSC		Agree	= 8	SUSC		Agree	<= 0.25	SUSC		Agree	<= 0.5	SUSC		Agree	<= 8	SUSC		Agree	= 0.03	SUSC		Agree	= 2	SUSC		Agree	<= 0.5	SUSC		Agree	<= 0.03	SUSC		Agree	<= 4	SUSC		Agree	= 64	SUSC		Agree	<= 2	SUSC
BL658	Thailand	Schwarzengrund	> 64	RESIST	blaTEM-1b	Agree	= 8	SUSC		Agree	<= 0.25	SUSC		Agree	<= 0.5	SUSC		Agree	<= 8	SUSC		Agree	= 0.25	RESIST		Disagree	= 4	RESIST		Disagree	<= 0.5	SUSC		Agree	<= 0.03	SUSC		Agree	= 128	RESIST		Disagree	= 1024	RESIST	sul3	Agree	<= 2	SUSC
BL659	Thailand	Enteritidis	> 64	RESIST	blaTEM-135	Agree	= 8	SUSC		Agree	<= 0.25	SUSC		Agree	<= 0.5	SUSC		Agree	<= 8	SUSC		Agree	= 0.25	RESIST	mutation gyrA	Agree	= 4	RESIST		Disagree	<= 0.5	SUSC		Agree	<= 0.03	SUSC		Agree	> 128	RESIST	mutation gyrA	Agree	<= 8	SUSC		Agree	<= 2	SUSC
BL660	Thailand	Typhimurium var. Copenhagen	<= 1	SUSC		Agree	= 8	SUSC		Agree	<= 0.25	SUSC		Agree	<= 0.5	SUSC		Agree	<= 8	SUSC		Agree	= 0.5	RESIST	mutation gyrA	Agree	= 2	SUSC		Agree	<= 0.5	SUSC		Agree	<= 0.03	SUSC		Agree	> 128	RESIST	mutation gyrA	Agree	= 32	SUSC		Agree	<= 2	SUSC
BL661	Thailand	4,12:i:-	> 64	RESIST	blaTEM-1b	Agree	= 8	SUSC		Agree	<= 0.25	SUSC		Agree	<= 0.5	SUSC		Agree	= 64	RESIST	cmlA1	Agree	= 0.25	RESIST	mutation gyrA	Agree	<= 1	SUSC		Agree	= 32	RESIST	aac(3)-Iva	Agree	<= 0.03	SUSC		Agree	> 128	RESIST	mutation gyrA	Agree	> 1024	RESIST	sul1	Agree	> 64	RESIST	tet(A)
																																													sul2
																																													sul3
BL662	Thailand	Typhimurium	<= 1	SUSC		Agree	= 4	SUSC		Agree	<= 0.25	SUSC		Agree	<= 0.5	SUSC		Agree	<= 8	SUSC		Agree	<= 0.015	SUSC		Agree	= 2	SUSC		Agree	<= 0.5	SUSC		Agree	<= 0.03	SUSC		Agree	<= 4	SUSC		Agree	<= 8	SUSC		Agree	<= 2	SUSC
BL663	Thailand	Typhimurium	<= 1	SUSC		Agree	= 4	SUSC		Agree	<= 0.25	SUSC		Agree	<= 0.5	SUSC		Agree	<= 8	SUSC		Agree	<= 0.015	SUSC		Agree	<= 1	SUSC		Agree	<= 0.5	SUSC		Agree	<= 0.03	SUSC		Agree	<= 4	SUSC		Agree	= 16	SUSC		Agree	<= 2	SUSC
BL664	Thailand	Typhimurium	> 64	RESIST	blaTEM-1b	Agree	= 8	SUSC		Agree	<= 0.25	SUSC		Agree	<= 0.5	SUSC		Agree	<= 8	SUSC		Agree	<= 0.015	SUSC		Agree	<= 1	SUSC		Agree	<= 0.5	SUSC		Agree	<= 0.03	SUSC		Agree	<= 4	SUSC		Agree	> 1024	RESIST	sul2	Agree	> 64	RESIST	tetA(B)
BL665	Thailand	Typhimurium	> 64	RESIST	blaTEM-1b	Agree	= 8	SUSC		Agree	<= 0.25	SUSC		Agree	<= 0.5	SUSC		Agree	<= 8	SUSC		Agree	= 0.03	SUSC		Agree	= 2	SUSC		Agree	<= 0.5	SUSC		Agree	<= 0.03	SUSC		Agree	<= 4	SUSC		Agree	> 1024	RESIST	sul2	Agree	> 64	RESIST	tetA(B)
BL666	Thailand	Typhimurium	<= 1	SUSC		Agree	= 4	SUSC		Agree	<= 0.25	SUSC		Agree	<= 0.5	SUSC		Agree	<= 8	SUSC		Agree	= 0.5	RESIST	qnrS1	Agree	= 2	SUSC		Agree	<= 0.5	SUSC		Agree	<= 0.03	SUSC		Agree	= 8	SUSC		Agree	= 32	SUSC		Agree	<= 2	SUSC
BL667	Thailand	Typhimurium	> 64	RESIST	blaTEM-1b	Agree	= 16	SUSC		Agree	<= 0.25	SUSC		Agree	<= 0.5	SUSC		Agree	= 16	SUSC		Agree	= 0.06	SUSC		Agree	= 2	SUSC		Agree	<= 0.5	SUSC		Agree	<= 0.03	SUSC		Agree	= 8	SUSC		Agree	> 1024	RESIST	sul2	Agree	> 64	RESIST	tetA(B)
BL668	Thailand	Hadar	<= 1	SUSC		Agree	= 4	SUSC		Agree	<= 0.25	SUSC		Agree	<= 0.5	SUSC		Agree	<= 8	SUSC		Agree	= 0.25	RESIST	mutation gyrA	Agree	= 2	SUSC		Agree	<= 0.5	SUSC		Agree	<= 0.03	SUSC		Agree	= 128	RESIST	mutation gyrA	Agree	= 32	SUSC		Agree	<= 2	SUSC
BL669	Thailand	Hadar	= 2	SUSC		Agree	= 8	SUSC		Agree	<= 0.25	SUSC		Agree	<= 0.5	SUSC		Agree	<= 8	SUSC		Agree	= 0.5	RESIST	mutation gyrA	Agree	= 2	SUSC		Agree	<= 0.5	SUSC		Agree	<= 0.03	SUSC		Agree	> 128	RESIST	mutation gyrA	Agree	= 64	SUSC		Agree	<= 2	SUSC
BL670	Thailand	Hadar	<= 1	SUSC		Agree	= 4	SUSC		Agree	<= 0.25	SUSC		Agree	<= 0.5	SUSC		Agree	<= 8	SUSC		Agree	= 0.25	RESIST	mutation gyrA	Agree	= 2	SUSC		Agree	<= 0.5	SUSC		Agree	<= 0.03	SUSC		Agree	> 128	RESIST	mutation gyrA	Agree	= 32	SUSC		Agree	<= 2	SUSC
BL671	Thailand	Mbandaka	<= 1	SUSC		Agree	= 8	SUSC		Agree	<= 0.25	SUSC		Agree	<= 0.5	SUSC		Agree	<= 8	SUSC		Agree	<= 0.015	SUSC		Agree	= 2	SUSC		Agree	<= 0.5	SUSC		Agree	<= 0.03	SUSC		Agree	<= 4	SUSC		Agree	= 16	SUSC		Agree	<= 2	SUSC
BL672	Thailand	Mbandaka	<= 1	SUSC		Agree	= 4	SUSC		Agree	<= 0.25	SUSC		Agree	<= 0.5	SUSC		Agree	<= 8	SUSC		Agree	<= 0.015	SUSC		Agree	<= 1	SUSC		Agree	<= 0.5	SUSC		Agree	<= 0.03	SUSC		Agree	<= 4	SUSC		Agree	= 32	SUSC		Agree	<= 2	SUSC
BL673	Thailand	Mbandaka	<= 1	SUSC		Agree	= 8	SUSC		Agree	<= 0.25	SUSC		Agree	<= 0.5	SUSC		Agree	<= 8	SUSC		Agree	<= 0.015	SUSC		Agree	= 2	SUSC		Agree	<= 0.5	SUSC		Agree	<= 0.03	SUSC		Agree	<= 4	SUSC		Agree	= 16	SUSC		Agree	<= 2	SUSC
BL674	Thailand	Mbandaka	<= 1	SUSC		Agree	= 8	SUSC		Agree	<= 0.25	SUSC		Agree	<= 0.5	SUSC		Agree	<= 8	SUSC		Agree	<= 0.015	SUSC		Agree	<= 1	SUSC		Agree	<= 0.5	SUSC		Agree	<= 0.03	SUSC		Agree	<= 4	SUSC		Agree	= 16	SUSC		Agree	<= 2	SUSC
BL675	Thailand	Mbandaka	<= 1	SUSC		Agree	= 8	SUSC		Agree	<= 0.25	SUSC		Agree	<= 0.5	SUSC		Agree	<= 8	SUSC		Agree	<= 0.015	SUSC		Agree	<= 1	SUSC		Agree	<= 0.5	SUSC		Agree	<= 0.03	SUSC		Agree	<= 4	SUSC		Agree	= 32	SUSC		Agree	<= 2	SUSC
BL676	Thailand	6,8:e,h:-	<= 1	SUSC		Agree	= 8	SUSC		Agree	<= 0.25	SUSC		Agree	<= 0.5	SUSC		Agree	<= 8	SUSC		Agree	= 0.03	SUSC		Agree	= 2	SUSC		Agree	<= 0.5	SUSC		Agree	<= 0.03	SUSC		Agree	<= 4	SUSC		Agree	= 16	SUSC		Agree	<= 2	SUSC
BL677	Thailand	Mbandaka	<= 1	SUSC		Agree	= 8	SUSC		Agree	<= 0.25	SUSC		Agree	<= 0.5	SUSC		Agree	<= 8	SUSC		Agree	<= 0.015	SUSC		Agree	<= 1	SUSC		Agree	= 1	SUSC		Agree	<= 0.03	SUSC		Agree	<= 4	SUSC		Agree	= 32	SUSC		Agree	<= 2	SUSC
BL678	Thailand	Virchow	<= 1	SUSC		Agree	= 8	SUSC		Agree	<= 0.25	SUSC		Agree	<= 0.5	SUSC		Agree	<= 8	SUSC		Agree	<= 0.015	SUSC		Agree	= 2	SUSC		Agree	<= 0.5	SUSC		Agree	<= 0.03	SUSC		Agree	<= 4	SUSC		Agree	= 16	SUSC		Agree	<= 2	SUSC
BL679	Thailand	Virchow	<= 1	SUSC		Agree	= 4	SUSC		Agree	<= 0.25	SUSC		Agree	<= 0.5	SUSC		Agree	<= 8	SUSC		Agree	<= 0.015	SUSC		Agree	<= 1	SUSC		Agree	<= 0.5	SUSC		Agree	<= 0.03	SUSC		Agree	<= 4	SUSC		Agree	= 16	SUSC		Agree	<= 2	SUSC
BL680	Thailand	Virchow	<= 1	SUSC		Agree	= 4	SUSC		Agree	<= 0.25	SUSC		Agree	<= 0.5	SUSC		Agree	<= 8	SUSC		Agree	= 0.12	NOINTP	mutation gyrA	Disagree	= 2	SUSC		Agree	<= 0.5	SUSC		Agree	<= 0.03	SUSC		Agree	= 64	RESIST	mutation gyrA	Agree	= 16	SUSC		Agree	<= 2	SUSC
BL681	Thailand	Virchow	<= 1	SUSC		Agree	= 4	SUSC		Agree	<= 0.25	SUSC		Agree	<= 0.5	SUSC		Agree	<= 8	SUSC		Agree	<= 0.015	SUSC		Agree	= 4	RESIST		Disagree	<= 0.5	SUSC		Agree	<= 0.03	SUSC		Agree	<= 4	SUSC		Agree	= 16	SUSC		Agree	<= 2	SUSC
BL682	Thailand	Virchow	<= 1	SUSC		Agree	= 4	SUSC		Agree	<= 0.25	SUSC		Agree	<= 0.5	SUSC		Agree	<= 8	SUSC		Agree	= 0.12	NOINTP	mutation gyrA	Disagree	<= 1	SUSC		Agree	<= 0.5	SUSC		Agree	<= 0.03	SUSC		Agree	= 64	RESIST	mutation gyrA	Agree	= 16	SUSC		Agree	<= 2	SUSC
BL683	Thailand	Virchow	<= 1	SUSC		Agree	= 8	SUSC		Agree	<= 0.25	SUSC		Agree	<= 0.5	SUSC		Agree	<= 8	SUSC		Agree	<= 0.015	SUSC		Agree	= 2	SUSC		Agree	<= 0.5	SUSC		Agree	<= 0.03	SUSC		Agree	<= 4	SUSC		Agree	= 32	SUSC		Agree	<= 2	SUSC
BL684	Thailand	Virchow	<= 1	SUSC		Agree	= 8	SUSC		Agree	<= 0.25	SUSC		Agree	<= 0.5	SUSC		Agree	<= 8	SUSC		Agree	<= 0.015	SUSC		Agree	= 2	SUSC		Agree	<= 0.5	SUSC		Agree	<= 0.03	SUSC		Agree	<= 4	SUSC		Agree	= 16	SUSC		Agree	<= 2	SUSC
BL685	Thailand	Virchow	> 64	RESIST	blaTEM-1b	Agree	= 8	SUSC		Agree	<= 0.25	SUSC		Agree	<= 0.5	SUSC		Agree	<= 8	SUSC		Agree	= 0.12	NOINTP	mutation gyrA	Disagree	<= 1	SUSC		Agree	<= 0.5	SUSC		Agree	<= 0.03	SUSC		Agree	= 128	RESIST	mutation gyrA	Agree	> 1024	RESIST	sul3	Agree	<= 2	SUSC
BL686	Thailand	Virchow	<= 1	SUSC		Agree	= 4	SUSC		Agree	<= 0.25	SUSC		Agree	<= 0.5	SUSC		Agree	<= 8	SUSC		Agree	<= 0.015	SUSC		Agree	= 2	SUSC		Agree	<= 0.5	SUSC		Agree	<= 0.03	SUSC		Agree	<= 4	SUSC		Agree	<= 8	SUSC		Agree	<= 2	SUSC
BL687	Thailand	Agona	<= 1	SUSC		Agree	= 8	SUSC		Agree	<= 0.25	SUSC		Agree	<= 0.5	SUSC		Agree	<= 8	SUSC		Agree	= 0.03	SUSC		Agree	= 2	SUSC		Agree	<= 0.5	SUSC		Agree	<= 0.03	SUSC		Agree	<= 4	SUSC		Agree	= 16	SUSC		Agree	<= 2	SUSC
BL688	Thailand	Agona	<= 1	SUSC		Agree	= 8	SUSC		Agree	<= 0.25	SUSC		Agree	<= 0.5	SUSC		Agree	<= 8	SUSC		Agree	= 0.03	SUSC		Agree	= 2	SUSC		Agree	<= 0.5	SUSC		Agree	<= 0.03	SUSC		Agree	<= 4	SUSC		Agree	= 32	SUSC		Agree	<= 2	SUSC
BL691	Thailand	4,12:i:-	> 64	RESIST	blaTEM-1b	Agree	= 8	SUSC		Agree	<= 0.25	SUSC		Agree	<= 0.5	SUSC		Agree	<= 8	SUSC		Agree	= 0.03	SUSC		Agree	<= 1	SUSC		Agree	<= 0.5	SUSC		Agree	<= 0.03	SUSC		Agree	= 8	SUSC		Agree	> 1024	RESIST	sul2	Agree	<= 2	SUSC
BL693	Thailand	Anatum	<= 1	SUSC		Agree	= 8	SUSC		Agree	<= 0.25	SUSC		Agree	<= 0.5	SUSC		Agree	<= 8	SUSC		Agree	= 0.03	SUSC		Agree	= 2	SUSC		Agree	<= 0.5	SUSC		Agree	<= 0.03	SUSC		Agree	<= 4	SUSC		Agree	= 64	SUSC		Agree	<= 2	SUSC
BL694	Thailand	Anatum	<= 1	SUSC		Agree	= 8	SUSC		Agree	<= 0.25	SUSC		Agree	<= 0.5	SUSC		Agree	<= 8	SUSC		Agree	<= 0.015	SUSC		Agree	<= 1	SUSC		Agree	<= 0.5	SUSC		Agree	<= 0.03	SUSC		Agree	<= 4	SUSC		Agree	= 32	SUSC		Agree	<= 2	SUSC
BL695	Thailand	Bovismorbificans	<= 1	SUSC		Agree	= 4	SUSC		Agree	<= 0.25	SUSC		Agree	<= 0.5	SUSC		Agree	<= 8	SUSC		Agree	= 0.03	SUSC		Agree	= 2	SUSC		Agree	<= 0.5	SUSC		Agree	<= 0.03	SUSC		Agree	<= 4	SUSC		Agree	= 32	SUSC		Agree	<= 2	SUSC
BL697	Thailand	4,12:e,h:-	<= 1	SUSC		Agree	= 8	SUSC		Agree	<= 0.25	SUSC		Agree	<= 0.5	SUSC		Agree	<= 8	SUSC		Agree	= 0.03	SUSC		Agree	= 2	SUSC		Agree	<= 0.5	SUSC		Agree	<= 0.03	SUSC		Agree	<= 4	SUSC		Agree	= 64	SUSC		Agree	<= 2	SUSC
BL698	Thailand	Corvallis	<= 1	SUSC		Agree	= 4	SUSC		Agree	<= 0.25	SUSC		Agree	<= 0.5	SUSC		Agree	<= 8	SUSC		Agree	= 0.5	RESIST	qnrS1	Agree	= 2	SUSC		Agree	<= 0.5	SUSC		Agree	<= 0.03	SUSC		Agree	= 16	SUSC		Agree	= 32	SUSC		Agree	<= 2	SUSC
BL699	Thailand	Corvallis	<= 1	SUSC		Agree	= 4	SUSC		Agree	<= 0.25	SUSC		Agree	<= 0.5	SUSC		Agree	<= 8	SUSC		Agree	= 0.5	RESIST	qnrS1	Agree	= 2	SUSC		Agree	<= 0.5	SUSC		Agree	<= 0.03	SUSC		Agree	= 16	SUSC		Agree	= 32	SUSC		Agree	<= 2	SUSC
BL700	Thailand	Kentucky	> 64	RESIST	blaTEM-1b	Agree	= 4	SUSC		Agree	<= 0.25	SUSC		Agree	<= 0.5	SUSC		Agree	<= 8	SUSC		Agree	> 8	RESIST	mutation gyrA	Agree	= 2	SUSC		Agree	<= 0.5	SUSC		Agree	<= 0.03	SUSC		Agree	> 128	RESIST	mutation gyrA	Agree	> 1024	RESIST	sul3	Agree	= 64	RESIST	tet(A)
BL701	Thailand	Mbandaka	<= 1	SUSC		Agree	= 8	SUSC		Agree	<= 0.25	SUSC		Agree	<= 0.5	SUSC		Agree	<= 8	SUSC		Agree	<= 0.015	SUSC		Agree	= 2	SUSC		Agree	<= 0.5	SUSC		Agree	<= 0.03	SUSC		Agree	<= 4	SUSC		Agree	= 32	SUSC		Agree	<= 2	SUSC
BL702	Thailand	Mbandaka	<= 1	SUSC		Agree	= 8	SUSC		Agree	<= 0.25	SUSC		Agree	<= 0.5	SUSC		Agree	<= 8	SUSC		Agree	<= 0.015	SUSC		Agree	= 2	SUSC		Agree	<= 0.5	SUSC		Agree	<= 0.03	SUSC		Agree	<= 4	SUSC		Agree	= 32	SUSC		Agree	<= 2	SUSC
BL703	Thailand	Mbandaka	<= 1	SUSC		Agree	= 8	SUSC		Agree	<= 0.25	SUSC		Agree	<= 0.5	SUSC		Agree	<= 8	SUSC		Agree	<= 0.015	SUSC		Agree	<= 1	SUSC		Agree	<= 0.5	SUSC		Agree	<= 0.03	SUSC		Agree	<= 4	SUSC		Agree	<= 8	SUSC		Agree	<= 2	SUSC
BL704	Thailand	Schwarzengrund	> 64	RESIST	blaTEM-1b	Agree	= 8	SUSC		Agree	<= 0.25	SUSC		Agree	<= 0.5	SUSC		Agree	<= 8	SUSC		Agree	<= 0.015	SUSC		Agree	<= 1	SUSC		Agree	<= 0.5	SUSC		Agree	<= 0.03	SUSC		Agree	<= 4	SUSC		Agree	> 1024	RESIST	sul3	Agree	<= 2	SUSC
BL706	Thailand	Stanley	> 64	RESIST	blaTEM-1b	Agree	= 8	SUSC		Agree	<= 0.25	SUSC		Agree	<= 0.5	SUSC		Agree	<= 8	SUSC		Agree	<= 0.015	SUSC		Agree	= 2	SUSC		Agree	<= 0.5	SUSC		Agree	<= 0.03	SUSC		Agree	<= 4	SUSC		Agree	= 16	SUSC		Agree	= 4	SUSC	tet(M)
BL707	Thailand	Stanley	<= 1	SUSC		Agree	= 4	SUSC		Agree	<= 0.25	SUSC		Agree	<= 0.5	SUSC		Agree	<= 8	SUSC		Agree	= 0.03	SUSC		Agree	= 2	SUSC		Agree	<= 0.5	SUSC		Agree	<= 0.03	SUSC		Agree	<= 4	SUSC		Agree	= 32	SUSC		Agree	<= 2	SUSC
BL708	Thailand	4,5,12:i:-	> 64	RESIST	blaTEM-1b	Agree	= 4	SUSC		Agree	<= 0.25	SUSC		Agree	<= 0.5	SUSC		Agree	<= 8	SUSC		Agree	= 0.03	SUSC		Agree	= 2	SUSC		Agree	<= 0.5	SUSC		Agree	<= 0.03	SUSC		Agree	<= 4	SUSC		Agree	> 1024	RESIST	sul2	Agree	> 64	RESIST	tetA(B)
BL709	Thailand	4,5,12:i:-	> 64	RESIST	blaTEM-1b	Agree	= 4	SUSC		Agree	<= 0.25	SUSC		Agree	<= 0.5	SUSC		Agree	<= 8	SUSC		Agree	= 0.03	SUSC		Agree	= 2	SUSC		Agree	<= 0.5	SUSC		Agree	<= 0.03	SUSC		Agree	<= 4	SUSC		Agree	> 1024	RESIST	sul2	Agree	> 64	RESIST	tetA(B)
BL710	Thailand	Typhimurium	<= 1	SUSC		Agree	= 8	SUSC		Agree	<= 0.25	SUSC		Agree	<= 0.5	SUSC		Agree	<= 8	SUSC		Agree	= 1	RESIST	qnrS1	Agree	= 2	SUSC		Agree	<= 0.5	SUSC		Agree	<= 0.03	SUSC		Agree	= 16	SUSC		Agree	= 16	SUSC		Agree	<= 2	SUSC
BL711	Thailand	4,12:i:-	> 64	RESIST	blaTEM-1b	Agree	= 4	SUSC		Agree	<= 0.25	SUSC		Agree	<= 0.5	SUSC		Agree	<= 8	SUSC		Agree	= 0.03	SUSC		Agree	= 2	SUSC		Agree	<= 0.5	SUSC		Agree	<= 0.03	SUSC		Agree	<= 4	SUSC		Agree	> 1024	RESIST	sul2	Agree	<= 2	SUSC
[truncated: 8 more columns]

## Sheet: Table S6
Supplementary Table 6. Distribution of isolates susceptible or resistant to the different antimicrobial classes according to their serovars.
Serovar	N◦ of Isolates	Sensitive	Resistance to 1 or 2 AMR classes	MDR
4,12:e,h:-	2	1 of 2 (50.00%)	1 of 2 (50.00%)
1,4,12:i:-	7		4 of 7 (57.14%)	3 of 7 (42.85%)
1,4,[5],12:i:-	6		1 of 6 (16.67%)	5 of 6 (83.33%)
6,8:e,h:-	4	3 of 4 (75.00%)	1 of 4 (25.00%)
Agona	6	6 of 6 (100.00%)
Anatum	6	5 of 6 (83.33%)	1 of 6 (16.67%)
Bovismorbificans	5	5 of 5 (100.00%)
Corvallis	6	4 of 6 (66.67%)	2 of 6 (33.33%)
Enteritidis	21	12 of 21 (57.14%)	9 of 21 (42.86%)
Hadar	7	3 of 7 (42.86%)	4 of 7 (57.14%)
Kentucky	4	2 of 4 (50.00%)		2 of 4 (50.00%)
Mbandaka	18	18 of 18 (100.00%)
Schwarzengrund	6	4 of 6 (66.67%)	2 of 6 (33.33%)
Stanley	6	4 of 6 (66.67%)	1 of 6 (16.67%)	1 of 6 (16.67%)
Typhimurium	15	5 of 15 (33.33%)	2 of 15 (13.33%)	8 of 15 (53.33%)
Typhimurium var. Copenhagen	6	4 of 6	1 of 6	1 of 6
		(66.67%)	(16.67%)	(16.67%)
Virchow	18	13 of 18 (72.22%)	4 of 18 (22.22%)	1 of 18 (5.55%)

## Sheet: Table S7
Supplementary Table 7 - Binary data from the APHA SeqFinder results using the virulence database.
		Serovar	4,12:e,h:-		1,4,12:i:-							1,4,[5],12:i:-						6,8:e,h:-				Agona						Anatum						Bovismorbificans					Corvallis						Enteritidis
		Country	UK	THAI	UK	UK	UK	UK	Thai	Thai	Thai	UK	UK	UK	UK	Thai	Thai	UK	UK	UK	Thai	UK	UK	UK	UK	Thai	Thai	UK	UK	UK	UK	Thai	Thai	UK	UK	UK	UK	Thai	UK	UK	UK	UK	Thai	Thai	UK	UK	UK	UK	UK
		strain	BL751	BL697	BL752	BL753	BL754	BL755	BL661	BL691	BL711	BL756	BL757	BL758	BL759	BL708	BL709	BL760	BL761	BL762	BL676	BL763	BL764	BL765	BL766	BL687	BL688	BL767	BL768	BL769	BL770	BL693	BL694	BL771	BL772	BL773	BL774	BL695	BL775	BL776	BL777	BL778	BL698	BL699	BL779	BL780	BL781	BL782	BL783
			NON-MDR	SENS	NON-MDR	NON-MDR	MDR	MDR	MDR	NON-MDR	NON-MDR	NON- MDR	MDR	MDR	MDR	MDR	MDR	SENS	NON-MDR	SENS	SENS	SENS	SENS	SENS	SENS	SENS	SENS	SENS	SENS	SENS	NON-MDR	SENS	SENS	SENS	SENS	SENS	SENS	SENS	SENS	SENS	SENS	SENS	NON-MDR	NON-MDR	SENS	SENS	SENS	NON-MDR	SENS
Gene Function		Gene
adhesin	agf	agfA	1	1	1	1	1	1	1	1	1	1	1	1	1	1	1	1	1	1	1	1	1	1	1	1	1	1	1	1	1	1	1	1	1	1	1	1	1	1	1	1	1	1	1	1	1	1	1
		agfB	1	1	1	1	1	1	1	1	1	1	1	1	1	1	1	1	1	1	1	1	1	1	1	1	1	1	1	1	1	1	1	1	1	1	1	1	1	1	1	1	1	1	1	1	1	1	1
		agfC	1	1	1	1	1	1	1	1	1	1	1	1	1	1	1	1	1	1	1	1	1	1	1	1	1	1	1	1	1	1	1	1	1	1	1	1	1	1	1	1	1	1	1	1	1	1	1
	bcf	bcfA	1	1	1	1	1	1	1	1	1	1	1	1	1	1	1	1	1	1	1	1	1	1	1	1	1	1	1	1	1	1	1	1	1	1	1	1	1	1	1	1	1	1	1	1	1	1	1
		bcfB	1	1	1	1	1	1	1	1	1	1	1	1	1	1	1	1	1	1	1	1	1	1	1	1	1	1	1	1	1	1	1	1	1	1	1	1	1	1	1	1	1	1	1	1	1	1	1
		bcfC	1	1	1	1	1	1	1	1	1	1	1	1	1	1	1	1	1	1	1	1	1	1	1	1	1	1	1	1	1	1	1	1	1	1	1	1	1	1	1	1	1	1	1	1	1	1	1
		bcfD	1	1	1	1	1	1	1	1	1	1	1	1	1	1	1	1	1	1	1	1	1	1	1	1	1	1	1	1	1	1	1	1	1	1	1	1	1	1	1	1	1	1	1	1	1	1	1
		bcfE	1	1	1	1	1	1	1	1	1	1	1	1	1	1	1	1	1	1	1	1	1	1	1	1	1	1	1	1	1	1	1	1	1	1	1	1	1	1	1	1	1	1	1	1	1	1	1
		bcfF	1	1	1	1	1	1	1	1	1	1	1	1	1	1	1	1	1	1	1	1	1	1	1	1	1	1	1	1	1	1	1	1	1	1	1	1	1	1	1	1	1	1	1	1	1	1	1
		bcfG	1	1	1	1	1	1	1	1	1	1	1	1	1	1	1	1	1	1	1	1	1	1	1	1	1	1	1	1	1	1	1	1	1	1	1	1	1	1	1	1	1	1	1	1	1	1	1
	lpf	lpfA	0	0	1	1	1	1	1	1	1	1	1	1	1	1	1	1	1	1	1	1	1	1	1	1	1	0	0	0	0	0	0	1	1	1	1	1	0	0	0	0	0	0	1	1	1	1	1
		lpfB	0	0	1	1	1	1	1	1	1	1	1	1	1	1	1	1	1	1	1	1	1	1	1	1	1	0	0	0	0	0	0	1	1	1	1	1	0	0	0	0	0	0	1	1	1	1	1
		lpfC	0	0	1	1	1	1	1	1	1	1	1	1	1	1	1	1	1	1	1	1	1	1	1	1	1	0	0	0	0	0	0	1	1	1	1	1	0	0	0	0	0	0	1	1	1	1	1
		lpfD	0	0	1	1	1	1	1	1	1	1	1	1	1	1	1	1	1	1	1	0	0	0	0	0	0	0	0	0	0	0	0	1	1	1	1	1	0	0	0	0	0	0	1	1	1	1	1
		lpfE	0	0	1	1	1	1	1	1	1	1	1	1	1	1	1	1	1	1	1	1	1	1	1	1	1	0	0	0	0	0	0	1	1	1	1	1	0	0	0	0	0	0	1	1	1	1	1
	pef	orf5	0	0	0	0	0	0	0	0	0	0	0	0	0	0	0	0	0	0	0	1	0	0	0	0	0	0	0	0	0	0	0	0	0	0	0	0	0	0	0	0	0	0	0	0	0	0	0
		orf6	0	0	0	0	0	0	0	0	0	0	0	0	0	0	0	0	0	0	0	0	0	0	0	0	0	0	0	0	0	0	0	0	0	0	0	0	0	0	0	0	0	0	1	1	1	1	1
		pefA	0	0	0	0	0	0	0	0	0	0	0	0	0	0	0	0	0	0	0	0	0	0	0	0	0	0	0	0	0	0	0	0	0	0	0	0	0	0	0	0	0	0	1	1	1	1	1
		pefB	0	0	0	0	0	0	0	0	0	0	0	0	0	0	0	0	0	0	0	0	0	0	0	0	0	0	0	0	0	0	0	0	0	0	0	0	0	0	0	0	0	0	1	1	1	1	1
		pefC	0	0	0	0	0	0	0	0	0	0	0	0	0	0	0	0	0	0	0	0	0	0	0	0	0	0	0	0	0	0	0	0	0	0	0	0	0	0	0	0	0	0	1	1	1	1	1
		pefD	0	0	0	0	0	0	0	0	0	0	0	0	0	0	0	0	0	0	0	0	0	0	0	0	0	0	0	0	0	0	0	0	0	0	0	0	0	0	0	0	0	0	1	1	1	1	1
		pefI	0	0	0	0	0	0	0	0	0	0	0	0	0	0	0	0	0	0	0	0	0	0	0	0	0	0	0	0	0	0	0	0	0	0	0	0	0	0	0	0	0	0	1	0	1	0	1
	saf	safA	1	0	1	1	1	1	1	1	1	1	1	1	1	1	1	0	0	0	0	0	0	0	0	0	0	0	0	0	0	0	0	0	0	0	0	0	0	0	0	0	0	0	0	1	1	1	1
		safB	1	1	1	1	1	1	1	1	1	1	1	1	1	1	1	1	1	1	1	1	1	1	1	1	1	1	1	1	1	1	1	1	1	1	1	1	1	1	1	1	1	1	1	1	1	1	1
		safC	1	1	1	1	1	1	1	1	1	1	1	1	1	1	1	1	1	1	1	1	1	1	1	1	1	1	1	1	1	1	1	1	1	1	1	1	1	1	1	1	1	1	1	1	1	1	1
		safD	1	1	1	1	1	1	1	1	1	1	1	1	1	1	1	1	1	1	1	1	1	1	1	1	1	1	1	1	1	1	1	1	1	1	1	1	1	1	1	1	1	1	1	1	1	1	1
	sef	sefA	0	0	0	0	0	0	0	0	0	0	0	0	0	0	0	0	0	0	0	0	0	0	0	0	0	0	0	0	0	0	0	0	0	0	0	0	0	0	0	0	0	0	1	1	1	1	1
		sefB	0	0	0	0	0	0	0	0	0	0	0	0	0	0	0	0	0	0	0	0	0	0	0	0	0	0	0	0	0	0	0	0	0	0	0	0	0	0	0	0	0	0	1	1	1	1	1
		sefC	0	0	0	0	0	0	0	0	0	0	0	0	0	0	0	0	0	0	0	0	0	0	0	0	0	0	0	0	0	0	0	0	0	0	0	0	0	0	0	0	0	0	1	1	1	1	1
		sefD	0	0	0	0	0	0	0	0	0	0	0	0	0	0	0	0	0	0	0	0	0	0	0	0	0	0	0	0	0	0	0	0	0	0	0	0	0	0	0	0	0	0	1	1	1	1	1
	sta	staC	1	1	0	0	0	0	0	0	0	0	0	0	0	0	0	0	0	0	0	0	0	0	0	0	0	0	0	0	0	0	0	0	0	0	0	0	0	0	0	0	0	0	0	0	0	0	0
		staD	1	1	0	0	0	0	0	0	0	0	0	0	0	0	0	0	0	0	0	0	0	0	0	0	0	0	0	0	0	0	0	0	0	0	0	0	0	0	0	0	0	0	0	0	0	0	0
	Stb	stbA	1	1	1	1	1	1	1	1	1	1	1	1	1	1	1	1	1	1	0	1	1	1	1	1	1	1	1	1	1	1	1	1	1	1	1	1	1	1	1	1	1	1	1	1	1	1	1
		stbB	1	1	1	1	1	1	1	1	1	1	1	1	1	1	1	1	1	1	0	1	1	1	1	1	1	1	1	1	1	1	1	1	1	1	1	1	1	1	1	1	1	1	1	1	1	1	1
		stbC	1	1	1	1	1	1	1	1	1	1	1	1	1	1	1	1	1	1	0	1	1	1	1	1	1	1	1	1	1	1	1	1	1	1	1	1	1	1	1	1	1	1	1	1	1	1	1
		stbD	1	1	1	1	1	1	1	1	1	1	1	1	1	1	1	1	1	1	0	1	1	1	1	1	1	1	1	1	1	1	1	1	1	1	1	1	1	1	1	1	1	1	1	1	1	1	1
	Stc	stcA	0	0	1	1	1	1	1	1	1	1	1	1	1	1	1	1	1	1	0	1	1	1	1	1	1	0	0	0	0	0	0	1	1	1	1	1	1	1	1	1	1	1	0	0	0	0	0
		stcB	0	0	1	1	1	1	1	1	1	1	1	1	1	1	1	1	1	1	0	1	1	1	1	1	1	0	0	0	0	0	0	1	1	1	1	1	1	1	1	1	1	1	0	0	0	0	0
		stcC	0	0	1	1	1	1	1	1	1	1	1	1	1	1	1	1	1	1	0	1	1	1	1	1	1	0	0	0	0	0	0	1	1	1	1	1	1	1	1	1	1	1	0	0	0	0	0
		stcD	0	0	1	1	1	1	1	1	1	1	1	1	1	1	1	1	1	1	0	1	1	1	1	1	1	0	0	0	0	0	0	1	1	1	1	1	1	1	1	1	1	1	0	0	0	0	0
	Std	stdA	1	1	1	1	1	1	1	1	1	1	1	1	1	1	1	1	1	1	1	1	1	1	1	1	1	1	1	1	1	1	1	1	1	1	1	1	1	1	1	1	1	1	1	1	1	1	1
		stdB	1	1	1	1	1	1	1	1	1	1	1	1	1	1	1	1	1	1	1	1	1	1	1	1	1	1	1	1	1	1	1	1	1	1	1	1	1	1	1	1	1	1	1	1	1	1	1
		stdC	1	1	1	1	1	1	1	1	1	1	1	1	1	1	1	1	1	1	1	1	1	1	1	1	1	1	1	1	1	1	1	1	1	1	1	1	1	1	1	1	1	1	1	1	1	1	1
		stdD	0	0	1	1	1	1	1	1	1	1	1	1	1	1	1	0	0	1	1	0	0	0	0	0	0	1	1	1	1	1	1	1	1	1	1	1	1	1	1	1	1	1	1	1	1	1	1
		stdE	1	1	1	1	1	1	1	1	1	1	1	1	1	1	1	1	1	1	1	1	1	1	1	1	1	1	1	1	1	1	1	1	1	1	1	1	1	1	1	1	1	1	1	1	1	1	1
		stdF	1	1	1	1	1	1	1	1	1	1	1	1	1	1	1	1	1	1	1	1	1	1	1	1	1	1	1	1	1	1	1	1	1	1	1	1	1	1	1	1	1	1	1	1	1	1	1
	ste	steA	1	1	1	1	1	1	1	1	1	1	1	1	1	1	1	1	1	1	1	1	1	1	1	1	1	1	1	1	1	1	1	1	1	1	1	1	1	1	1	1	1	1	1	1	1	1	1
		steB	1	1	1	1	1	1	1	1	1	1	1	1	1	1	1	1	1	0	1	1	1	1	1	1	1	1	1	1	1	1	1	1	1	1	1	1	1	1	1	1	1	1	1	1	1	1	1
		steC	1	1	1	1	1	1	1	1	1	1	1	1	1	1	1	1	1	1	1	1	1	1	1	1	1	1	1	1	1	1	1	1	1	1	1	1	1	1	1	1	1	1	1	1	1	1	1
	stf	stfA	0	0	1	1	1	1	1	1	1	1	1	1	1	1	1	1	1	1	1	1	1	1	1	1	1	1	1	1	1	1	1	1	1	1	1	1	1	1	1	1	1	1	1	1	1	1	1
		stfC	0	0	1	1	1	1	1	1	1	1	1	1	1	1	1	1	1	1	1	1	1	1	1	1	1	1	1	1	1	1	1	1	1	1	1	1	1	1	1	1	1	1	1	1	1	1	1
		stfD	0	0	1	1	1	1	1	1	1	1	1	1	1	1	1	1	1	1	1	1	1	1	1	1	1	1	1	1	1	1	1	1	1	1	1	1	1	1	1	1	1	1	1	1	1	1	1
		stfE	0	0	1	1	1	1	1	1	1	1	1	1	1	1	1	1	1	1	1	1	1	1	1	1	1	1	1	1	1	1	1	1	1	1	1	1	1	1	1	1	1	1	1	1	1	1	1
		stfF	0	0	1	1	1	1	1	1	1	1	1	1	1	1	1	1	1	1	1	1	1	1	1	1	1	1	1	1	1	1	1	1	1	1	1	1	1	1	1	1	1	1	1	1	1	1	1
		stfG	0	0	1	1	1	1	1	1	1	1	1	1	1	1	1	1	1	1	1	1	1	1	1	1	1	1	1	1	1	1	1	1	1	1	1	1	1	1	1	1	1	1	1	1	1	1	1
	Sth	sthA	1	1	1	1	1	1	1	1	1	1	1	1	1	1	1	1	1	1	1	1	1	1	1	1	1	1	1	1	1	1	1	1	1	1	1	1	1	1	1	1	1	1	1	1	1	1	1
		sthB	1	1	1	1	1	1	1	1	1	1	1	1	1	1	1	1	1	1	1	1	1	1	1	1	1	1	1	1	1	1	1	1	1	1	1	1	1	1	1	1	1	1	1	1	1	1	1
		sthD	1	1	1	1	1	1	1	1	1	1	1	1	1	1	1	1	1	1	1	1	1	1	1	1	1	1	1	1	1	1	1	1	1	1	1	1	1	1	1	1	1	1	1	1	1	1	1
		sthE	1	1	1	1	1	1	1	1	1	1	1	1	1	1	1	1	1	1	1	1	1	1	1	1	1	1	1	1	1	1	1	1	1	1	1	1	1	1	1	1	1	1	1	1	1	1	1
	Sti	stiA	1	1	1	1	1	1	1	1	1	1	1	1	1	1	1	1	1	1	1	1	1	1	1	1	1	1	1	1	1	1	1	1	1	1	1	1	1	1	1	1	1	1	1	1	1	1	1
		stiB	1	1	1	1	1	1	1	1	1	1	1	1	1	1	1	1	1	1	1	1	1	1	1	1	1	1	1	1	1	1	1	1	1	1	1	1	1	1	1	1	1	1	1	1	1	1	1
		stiC	1	1	1	1	1	1	1	1	1	1	1	1	1	1	1	1	1	1	1	1	1	1	1	1	1	1	1	1	1	1	1	1	1	1	1	1	1	1	1	1	1	1	1	1	1	1	1
		stiH	1	1	1	1	1	1	1	1	1	1	1	1	1	1	1	1	1	1	1	1	1	1	1	1	1	1	1	1	1	1	1	1	1	1	1	1	1	1	1	1	1	1	1	1	1	1	1
	stj	stjA	1	1	1	1	1	1	1	1	1	1	1	1	1	1	1	1	1	1	1	1	1	1	1	1	1	1	1	1	1	1	1	1	1	1	1	1	1	1	1	1	1	1	0	0	0	0	0
		stjB	1	1	1	1	1	1	1	1	1	1	1	1	1	1	1	1	1	1	1	1	1	1	1	1	1	1	1	1	1	1	1	1	1	1	1	1	1	1	1	1	1	1	0	0	0	0	0
		stjC	1	1	1	1	1	1	1	1	1	1	1	1	1	1	1	1	1	1	1	1	1	1	1	1	1	1	1	1	1	1	1	1	1	1	1	1	1	1	1	1	1	1	0	0	0	0	0
	STM4595	STM4595	1	1	1	1	1	1	1	1	1	1	1	1	1	1	1	1	1	1	1	1	1	1	1	1	1	1	1	1	1	1	1	1	1	1	1	1	1	1	1	1	1	1	1	1	1	1	1
	t1f	fimA	1	1	1	1	1	1	1	1	1	1	1	1	1	1	1	1	1	1	1	1	1	1	1	1	1	1	1	1	1	1	1	1	1	1	1	1	1	1	1	1	1	1	1	1	1	1	1
		fimC	1	1	1	1	1	1	1	1	1	1	1	1	1	1	1	1	1	1	1	1	1	1	1	1	1	1	1	1	1	1	1	1	1	1	1	1	1	1	1	1	1	1	1	1	1	1	1
		fimD	1	1	1	1	1	1	1	1	1	1	1	1	1	1	1	1	1	1	1	1	1	1	1	1	1	1	1	1	1	1	1	1	1	1	1	1	1	1	1	1	1	1	1	1	1	1	1
		fimF	1	1	1	1	1	1	1	1	1	1	1	1	1	1	1	1	1	1	1	1	1	1	1	1	1	1	1	1	1	1	1	1	1	1	1	1	1	1	1	1	1	1	1	1	1	1	1
		fimH	1	1	1	1	1	1	1	1	1	1	1	1	1	1	1	1	1	1	1	1	1	1	1	1	1	1	1	1	1	1	1	1	1	1	1	1	1	1	1	1	1	1	1	0	1	1	1
		FimI	1	1	1	1	1	1	1	1	1	1	1	1	1	1	1	1	1	1	1	1	1	1	1	1	1	1	1	1	1	1	1	1	1	1	1	1	1	1	1	1	1	1	1	1	1	1	1
		fimW	1	1	1	1	1	1	1	1	1	1	1	1	1	1	1	1	1	1	1	1	1	1	1	1	1	1	1	1	1	1	1	1	1	1	1	1	1	1	1	1	1	1	1	1	1	1	1
		fimY	1	1	1	1	1	1	1	1	1	1	1	1	1	1	1	1	1	1	1	1	1	1	1	1	1	1	1	1	1	1	1	1	1	1	1	1	1	1	1	1	1	1	1	1	1	1	1
		fimZ	1	1	1	1	1	1	1	1	1	1	1	1	1	1	1	1	1	1	1	1	1	1	1	1	1	1	1	1	1	1	1	1	1	1	1	1	1	1	1	1	1	1	1	1	1	1	1
		STM0551	1	1	1	1	1	1	1	1	1	1	1	1	1	1	1	1	1	1	1	1	1	1	1	1	1	1	1	1	1	1	1	1	1	1	1	1	1	1	1	1	1	1	1	1	1	1	1
		tRNA-Arg	1	0	1	1	1	1	1	1	1	1	1	1	1	1	1	1	1	1	0	1	1	1	1	1	1	0	0	0	0	0	0	0	0	0	0	1	0	0	0	0	0	0	1	1	0	1	0
	tcf	tcfA	1	1	0	0	0	0	0	0	0	0	0	0	0	0	0	0	0	0	1	0	0	0	0	0	0	0	0	0	0	0	0	0	0	0	0	1	1	1	1	1	1	1	0	0	0	0	0
		tcfB	1	1	0	0	0	0	0	0	0	0	0	0	0	0	0	0	0	0	1	0	0	0	0	0	0	0	0	0	0	0	0	0	0	0	0	1	1	1	1	1	1	1	0	0	0	0	0
		tcfD	1	0	0	0	0	0	0	0	0	0	0	0	0	0	0	0	0	0	0	0	0	0	0	0	0	0	0	0	0	0	0	0	0	0	0	0	0	0	0	0	0	0	0	0	0	0	0
enterotoxin	enterotoxin	STMMW_34781	1	1	1	1	1	1	1	1	1	1	1	1	1	1	1	1	1	1	1	1	1	1	1	1	1	1	1	1	1	1	1	1	1	1	1	1	1	1	1	1	1	1	1	1	1	1	1
Islet	CS54 island	ratA	1	1	1	1	1	1	1	1	1	1	1	1	1	1	1	1	1	1	1	1	1	1	1	1	1	1	1	1	1	1	1	1	1	1	1	1	1	1	1	1	1	1	1	1	1	1	1
		ratB	1	1	1	1	1	1	1	1	1	1	1	1	1	1	1	1	1	1	1	0	0	0	0	0	0	0	0	0	0	0	0	1	1	1	1	1	0	0	0	0	0	0	1	1	1	1	1
		shdA	0	0	0	0	0	0	0	0	0	0	0	0	0	0	0	0	0	1	1	0	0	0	0	0	0	1	0	0	1	1	1	0	0	0	0	0	1	1	1	1	1	0	1	1	0	0	0
		SinH	1	1	1	1	1	1	1	1	1	1	1	1	1	1	1	1	1	1	1	1	1	1	1	1	1	1	1	1	1	1	1	1	1	1	1	1	1	1	1	1	1	1	1	1	1	1	1
		sinI	1	1	1	1	1	1	1	1	1	1	1	1	1	1	1	1	1	0	1	1	1	1	1	1	1	1	1	1	1	1	1	1	1	1	1	1	1	1	1	1	1	1	1	1	1	1	1
pathogenicity island	SPI-01	avrA	1	1	1	1	1	1	1	1	1	1	1	1	1	1	1	1	1	1	1	1	1	1	1	1	1	1	1	1	1	1	1	1	1	1	1	1	1	1	1	1	1	1	1	1	1	1	1
		hilA	1	1	1	1	1	1	1	1	1	1	1	1	1	1	1	1	1	1	1	1	1	1	1	1	1	1	1	1	1	1	1	1	1	1	1	1	1	1	1	1	1	1	1	1	1	1	1
		hilC	1	1	1	1	1	1	1	1	1	1	1	1	1	1	1	1	1	1	1	1	1	1	1	1	1	1	1	1	1	1	1	1	1	1	1	1	1	1	1	1	1	1	1	1	1	1	1
		hilD	1	1	1	1	1	1	1	1	1	1	1	1	1	1	1	1	1	1	1	1	1	1	1	1	1	1	1	1	1	1	1	1	1	1	1	1	1	1	1	1	1	1	1	1	1	1	1
		iacP	1	1	1	1	1	1	1	1	1	1	1	1	1	1	1	1	1	1	1	1	1	1	1	1	1	1	1	1	1	1	1	1	1	1	1	1	1	1	1	1	1	1	1	1	1	1	1
		iagB	1	1	1	1	1	1	1	1	1	1	1	1	1	1	1	1	1	1	1	1	1	1	1	1	1	1	1	1	1	1	1	1	1	1	1	1	1	1	1	1	1	1	1	1	1	1	1
		invA	1	1	1	1	1	1	1	1	1	1	1	1	1	1	1	1	1	1	1	1	1	1	1	1	1	1	1	1	1	1	1	1	1	1	1	1	1	1	1	1	1	1	1	1	1	1	1
		invB	1	1	1	1	1	1	1	1	1	1	1	1	1	1	1	1	1	1	1	1	1	1	1	1	1	1	1	1	1	1	1	1	1	1	1	1	1	1	1	1	1	1	1	1	1	1	1
		invC	1	1	1	1	1	1	1	1	1	1	1	1	1	1	1	1	1	1	1	1	1	1	1	1	1	1	1	1	1	1	1	1	1	1	1	1	1	1	1	1	1	1	1	1	1	1	1
		invE	1	1	1	1	1	1	1	1	1	1	1	1	1	1	1	1	1	1	1	1	1	1	1	1	1	1	1	1	1	1	1	1	1	1	1	1	1	1	1	1	1	1	1	1	1	1	1
		invF	1	1	1	1	1	1	1	1	1	1	1	1	1	1	1	1	1	1	1	1	1	1	1	1	1	1	1	1	1	1	1	1	1	1	1	1	1	1	1	1	1	1	1	1	1	1	1
		invG	1	1	1	1	1	1	1	1	1	1	1	1	1	1	1	1	1	1	1	1	1	1	1	1	1	1	1	1	1	1	1	1	1	1	1	1	1	1	1	1	1	1	1	1	1	1	1
		invH	1	1	1	1	1	1	1	1	1	1	1	1	1	1	1	1	1	1	1	1	1	1	1	1	1	1	1	1	1	1	1	1	1	1	1	1	1	1	1	1	1	1	1	1	1	1	1
		invI	1	1	1	1	1	1	1	1	1	1	1	1	1	1	1	1	1	1	1	1	1	1	1	1	1	1	1	1	1	1	1	1	1	1	1	1	1	1	1	1	1	1	1	1	1	1	1
		invJ	1	1	1	1	1	1	1	1	1	1	1	1	1	1	1	1	1	1	1	1	1	1	1	1	1	1	1	1	1	1	1	1	1	1	1	1	1	1	1	1	1	1	1	1	1	1	1
		orgA	1	1	1	1	1	1	1	1	1	1	1	1	1	1	1	1	1	1	1	1	1	1	1	1	1	1	1	1	1	1	1	1	1	1	1	1	1	1	1	1	1	1	1	1	1	1	1
		orgB	1	1	1	1	1	1	1	1	1	1	1	1	1	1	1	1	1	1	1	1	1	1	1	1	1	1	1	1	1	1	1	1	1	1	1	1	1	1	1	1	1	1	1	1	1	1	1
		orgC	1	1	1	1	1	1	1	1	1	1	1	1	1	1	1	1	1	1	1	1	1	1	1	1	1	1	1	1	1	1	1	1	1	1	1	1	1	1	1	1	1	1	1	1	1	1	1
		prgH	1	1	1	1	1	1	1	1	1	1	1	1	1	1	1	1	1	1	1	1	1	1	1	1	1	1	1	1	1	1	1	1	1	1	1	1	1	1	1	1	1	1	1	1	1	1	1
		prgI	1	1	1	1	1	1	1	1	1	1	1	1	1	1	1	1	1	1	1	1	1	1	1	1	1	1	1	1	1	1	1	1	1	1	1	1	1	1	1	1	1	1	1	1	1	1	1
		prgJ	1	1	1	1	1	1	1	1	1	1	1	1	1	1	1	1	1	1	1	1	1	1	1	1	1	1	1	1	1	1	1	1	1	1	1	1	1	1	1	1	1	1	1	1	1	1	1
		prgK	1	1	1	1	1	1	1	1	1	1	1	1	1	1	1	1	1	1	1	1	1	1	1	1	1	1	1	1	1	1	1	1	1	1	1	1	1	1	1	1	1	1	1	1	1	1	1
		sicA	1	1	1	1	1	1	1	1	1	1	1	1	1	1	1	1	1	1	1	1	1	1	1	1	1	1	1	1	1	1	1	1	1	1	1	1	1	1	1	1	1	1	1	1	1	1	1
		sicP	1	1	1	1	1	1	1	1	1	1	1	1	1	1	1	1	1	1	1	1	1	1	1	1	1	1	1	1	1	1	1	1	1	1	1	1	1	1	1	1	1	1	1	1	1	1	1
		sipA	1	1	1	1	1	1	1	1	1	1	1	1	1	1	1	1	1	1	1	1	1	1	1	1	1	1	1	1	1	1	1	1	1	1	1	1	1	1	1	1	1	1	1	1	1	1	1
		sipB	1	1	1	1	1	1	1	1	1	1	1	1	1	1	1	1	1	1	1	1	1	1	1	1	1	1	1	1	1	1	1	1	1	1	1	1	1	1	1	1	1	1	1	1	1	1	1
		sipC	1	1	1	1	1	1	1	1	1	1	1	1	1	1	1	1	1	1	1	1	1	1	1	1	1	1	1	1	1	1	1	1	1	1	1	1	1	1	1	1	1	1	1	1	1	1	1
		sipD	1	1	1	1	1	1	1	1	1	1	1	1	1	1	1	1	1	1	1	1	1	1	1	1	1	1	1	1	1	1	1	1	1	1	1	1	1	1	1	1	1	1	1	1	1	1	1
		sirA	1	1	1	1	1	1	1	1	1	1	1	1	1	1	1	1	1	1	1	1	1	1	1	1	1	1	1	1	1	1	1	1	1	1	1	1	1	1	1	1	1	1	1	1	1	1	1
		sitA	1	1	1	1	1	1	1	1	1	1	1	1	1	1	1	1	1	1	1	1	1	1	1	1	1	1	1	1	1	1	1	1	1	1	1	1	1	1	1	1	1	1	1	1	1	1	1
		sitB	1	1	1	1	1	1	1	1	1	1	1	1	1	1	1	1	1	1	1	1	1	1	1	1	1	1	1	1	1	1	1	1	1	1	1	1	1	1	1	1	1	1	1	1	1	1	1
		sitC	1	1	1	1	1	1	1	1	1	1	1	1	1	1	1	1	1	1	1	1	1	1	1	1	1	1	1	1	1	1	1	1	1	1	1	1	1	1	1	1	1	1	1	1	1	1	1
		sitD	1	1	1	1	1	1	1	1	1	1	1	1	1	1	1	1	1	1	1	1	1	1	1	1	1	1	1	1	1	1	1	1	1	1	1	1	1	1	1	1	1	1	1	1	1	1	1
		slrP	1	1	1	1	1	1	1	1	1	1	1	1	1	1	1	1	1	1	1	1	1	1	1	1	1	1	1	1	1	1	1	1	1	1	1	1	1	1	1	1	1	1	1	1	1	1	1
		sopA	1	1	1	1	1	1	1	1	1	1	1	1	1	1	1	1	1	1	1	1	1	1	1	1	1	1	1	1	1	1	1	1	1	1	1	1	1	1	1	1	1	1	1	1	1	1	1
		sopD	1	0	1	1	1	1	1	1	1	1	1	1	1	1	1	1	1	0	0	1	1	1	1	1	1	0	0	0	0	0	0	0	0	1	0	1	1	1	1	1	1	1	0	0	0	0	0
		sopD2	0	1	1	1	1	1	0	0	0	1	1	1	1	1	1	1	1	1	1	0	0	0	0	0	0	1	1	1	1	1	1	1	1	0	1	0	0	0	0	0	0	0	1	1	1	1	1
		sopE	0	0	0	0	0	0	0	0	0	0	0	0	0	0	0	0	0	0	0	0	0	0	0	0	0	0	0	0	0	0	0	0	0	0	0	0	0	0	0	0	0	0	0	0	0	0	0
		sopE2	1	1	1	1	1	1	1	1	1	1	1	1	1	1	1	1	1	1	1	1	1	1	1	1	1	1	1	1	1	1	1	1	1	1	1	1	1	1	1	1	1	1	1	1	1	1	1
		spaO	1	1	1	1	1	1	1	1	1	1	1	1	1	1	1	1	1	1	1	1	1	1	1	1	1	1	1	1	1	1	1	1	1	1	1	1	1	1	1	1	1	1	1	1	1	1	1
		spaP	1	1	1	1	1	1	1	1	1	1	1	1	1	1	1	1	1	1	1	1	1	1	1	1	1	1	1	1	1	1	1	1	1	1	1	1	1	1	1	1	1	1	1	1	1	1	1
		spaQ	1	1	1	1	1	1	1	1	1	1	1	1	1	1	1	1	1	1	1	1	1	1	1	1	1	1	1	1	1	1	1	1	1	1	1	1	1	1	1	1	1	1	1	1	1	1	1
		spaR	1	1	1	1	1	1	1	1	1	1	1	1	1	1	1	1	1	1	1	1	1	1	1	1	1	1	1	1	1	1	1	1	1	1	1	1	1	1	1	1	1	1	1	1	1	1	1
		spaS	1	1	1	1	1	1	1	1	1	1	1	1	1	1	1	1	1	1	1	1	1	1	1	1	1	1	1	1	1	1	1	1	1	1	1	1	1	1	1	1	1	1	1	1	1	1	1
		sptP	1	1	1	1	1	1	1	1	1	1	1	1	1	1	1	1	1	1	1	1	1	1	1	1	1	1	1	1	1	1	1	1	1	1	1	1	1	1	1	1	1	1	1	1	1	1	1
		srpB	1	1	1	1	1	1	1	1	1	1	1	1	1	1	1	1	1	1	1	1	1	1	1	1	1	1	1	1	1	1	1	1	1	1	1	1	1	1	1	1	1	1	1	1	1	1	1
		ygbA	1	1	1	1	1	1	1	1	1	1	1	1	1	1	1	1	1	1	1	1	1	1	1	1	1	1	1	1	1	1	1	1	1	1	1	1	1	1	1	1	1	1	1	1	1	1	1
	SPI-02	sifA	1	1	1	1	1	1	1	1	1	1	1	1	1	1	1	1	1	1	1	1	1	1	1	1	1	1	1	1	1	1	1	1	1	1	1	1	1	1	1	1	1	1	1	1	1	1	1
		sifB	1	1	1	1	1	1	1	1	1	1	1	1	1	1	1	1	1	1	1	1	1	1	1	1	1	1	1	1	1	1	1	1	1	1	1	1	1	1	1	1	1	1	1	1	1	1	1
		ssaB	1	1	1	1	1	1	1	1	1	1	1	1	1	1	1	1	1	1	1	1	1	1	1	1	1	1	1	1	1	1	1	1	1	1	1	1	1	1	1	1	1	1	1	1	1	1	1
		SsaC	1	1	1	1	1	1	1	1	1	1	1	1	1	1	1	1	1	1	1	1	1	1	1	1	1	1	1	1	1	1	1	1	1	1	1	1	1	1	1	1	1	1	1	1	1	1	1
		ssaD	1	1	1	1	1	1	1	1	1	1	1	1	1	1	1	1	1	1	1	1	1	1	1	1	1	1	1	1	1	1	1	1	1	1	1	1	1	1	1	1	1	1	1	1	1	1	1
		ssaE	1	1	1	1	1	1	1	1	1	1	1	1	1	1	1	1	1	1	1	1	1	1	1	1	1	1	1	1	1	1	1	1	1	1	1	1	1	1	1	1	1	1	1	1	1	1	1
		ssaG	1	1	1	1	1	1	1	1	1	1	1	1	1	1	1	1	1	1	1	1	1	1	1	1	1	1	1	1	1	1	1	1	1	1	1	1	1	1	1	1	1	1	1	1	1	1	1
		ssaH	1	1	1	1	1	1	1	1	1	1	1	1	1	1	1	1	1	1	1	1	1	1	1	1	1	1	1	1	1	1	1	1	1	1	1	1	1	1	1	1	1	1	1	1	1	1	1
		ssaI	1	1	1	1	1	1	1	1	1	1	1	1	1	1	1	1	1	1	1	1	1	1	1	1	1	1	1	1	1	1	1	1	1	1	1	1	1	1	1	1	1	1	1	1	1	1	1
		ssaJ	1	1	1	1	1	1	1	1	1	1	1	1	1	1	1	1	1	1	1	1	1	1	1	1	1	1	1	1	1	1	1	1	1	1	1	1	1	1	1	1	1	1	1	1	1	1	1
		ssaK	1	1	1	1	1	1	1	1	1	1	1	1	1	1	1	1	1	1	1	1	1	1	1	1	1	1	1	1	1	1	1	1	1	1	1	1	1	1	1	1	1	1	1	1	1	1	1
		SsaL	1	1	1	1	1	1	1	1	1	1	1	1	1	1	1	1	1	1	1	1	1	1	1	1	1	1	1	1	1	1	1	1	1	1	1	1	1	1	1	1	1	1	1	1	1	1	1
		ssaM	1	1	1	1	1	1	1	1	1	1	1	1	1	1	1	1	1	1	1	1	1	1	1	1	1	1	1	1	1	1	1	1	1	1	1	1	1	1	1	1	1	1	1	1	1	1	1
		SsaN	1	1	1	1	1	1	1	1	1	1	1	1	1	1	1	1	1	1	1	1	1	1	1	1	1	1	1	1	1	1	1	1	1	1	1	1	1	1	1	1	1	1	1	1	1	1	1
		ssaO	1	1	1	1	1	1	1	1	1	1	1	1	1	1	1	1	1	1	1	1	1	1	1	1	1	1	1	1	1	1	1	1	1	1	1	1	1	1	1	1	1	1	1	1	1	1	1
		SsaP	1	1	1	1	1	1	1	1	1	1	1	1	1	1	1	1	1	1	1	1	1	1	1	1	1	1	1	1	1	1	1	1	1	1	1	1	1	1	1	1	1	1	1	1	1	1	1
		SsaQ	1	1	1	1	1	1	1	1	1	1	1	1	1	1	1	1	1	1	1	1	1	1	1	1	1	1	1	1	1	1	1	1	1	1	1	1	1	1	1	1	1	1	1	1	1	1	1
		SsaR	1	1	1	1	1	1	1	1	1	1	1	1	1	1	1	1	1	1	1	1	1	1	1	1	1	1	1	1	1	1	1	1	1	1	1	1	1	1	1	1	1	1	1	1	1	1	1
		ssaS	1	1	1	1	1	1	1	1	1	1	1	1	1	1	1	1	1	1	1	1	1	1	1	1	1	1	1	1	1	1	1	1	1	1	1	1	1	1	1	1	1	1	1	1	1	1	1
		SsaT	1	1	1	1	1	1	1	1	1	1	1	1	1	1	1	1	1	1	1	1	1	1	1	1	1	1	1	1	1	1	1	1	1	1	1	1	1	1	1	1	1	1	1	1	1	1	1
		SsaU	1	1	1	1	1	1	1	1	1	1	1	1	1	1	1	1	1	1	1	1	1	1	1	1	1	1	1	1	1	1	1	1	1	1	1	1	1	1	1	1	1	1	1	1	1	1	1
		SsaV	1	1	1	1	1	1	1	1	1	1	1	1	1	1	1	1	1	1	1	1	1	1	1	1	1	1	1	1	1	1	1	1	1	1	1	1	1	1	1	1	1	1	1	1	1	1	1
		SscA	1	1	1	1	1	1	1	1	1	1	1	1	1	1	1	1	1	1	1	1	1	1	1	1	1	1	1	1	1	1	1	1	1	1	1	1	1	1	1	1	1	1	1	1	1	1	1
		sscB	1	1	1	1	1	1	1	1	1	1	1	1	1	1	1	1	1	1	1	1	1	1	1	1	1	1	1	1	1	1	1	1	1	1	1	1	1	1	1	1	1	1	1	1	1	1	1
		sseA	1	1	1	1	1	1	1	1	1	1	1	1	1	1	1	1	1	1	1	1	1	1	1	1	1	1	1	1	1	1	1	1	1	1	1	1	1	1	1	1	1	1	1	1	1	1	1
		sseB	1	1	1	1	1	1	1	1	1	1	1	1	1	1	1	1	1	1	1	1	1	1	1	1	1	1	1	1	1	1	1	1	1	1	1	1	1	1	1	1	1	1	1	1	1	1	1
		sseC	1	1	1	1	1	1	1	1	1	1	1	1	1	1	1	1	1	1	1	1	1	1	1	1	1	1	1	1	1	1	1	1	1	1	1	1	1	1	1	1	1	1	1	1	1	1	1
		sseD	1	1	1	1	1	1	1	1	1	1	1	1	1	1	1	1	1	1	1	1	1	1	1	1	1	1	1	1	1	1	1	1	1	1	1	1	1	1	1	1	1	1	1	1	1	1	1
		sseE	1	1	1	1	1	1	1	1	1	1	1	1	1	1	1	1	1	1	1	1	1	1	1	1	1	1	1	1	1	1	1	1	1	1	1	1	1	1	1	1	1	1	1	1	1	1	1
		SseF	1	1	1	1	1	1	1	1	1	1	1	1	1	1	1	1	1	1	1	1	1	1	0	1	1	1	1	1	1	1	1	1	1	1	1	1	1	1	1	1	1	1	1	1	1	1	1
		sseG	1	1	1	1	1	1	1	1	1	1	1	1	1	1	1	1	1	1	1	1	1	1	1	1	1	1	1	1	1	1	1	1	1	1	1	1	1	1	1	1	1	1	1	1	1	1	1
		SsrA	1	1	1	1	1	1	1	1	1	1	1	1	1	1	1	1	1	1	1	1	1	1	1	1	1	1	1	1	1	1	1	1	1	1	1	1	1	1	1	1	1	1	1	1	1	1	1
		ssrB	1	1	1	1	1	1	1	1	1	1	1	1	1	1	1	1	1	1	1	1	1	1	1	1	1	1	1	1	1	1	1	1	1	1	1	1	1	1	1	1	1	1	1	1	1	1	1
	SPI-03	cigR	1	1	1	1	1	1	1	1	1	1	1	1	1	1	1	1	1	1	1	1	1	1	1	1	1	1	1	1	1	1	1	1	1	1	0	1	1	1	1	1	1	1	1	1	1	1	1
		fidL	1	1	1	1	1	1	1	1	1	1	1	1	1	1	1	1	1	1	1	1	1	1	1	1	1	1	1	1	1	0	1	1	1	1	0	1	1	1	1	1	1	1	1	1	1	1	1
		marT	1	1	1	1	1	1	1	1	1	1	1	1	1	1	1	1	1	1	1	1	1	1	1	1	1	1	1	1	1	0	1	1	1	1	0	1	1	1	1	1	1	1	1	1	1	1	1
		mgtB	1	1	1	1	1	1	1	1	1	1	1	1	1	1	1	1	1	1	1	1	1	1	1	1	1	1	1	1	1	1	1	1	1	1	0	1	1	1	1	1	1	1	1	1	1	1	1
		mgtC	1	1	1	1	1	1	1	1	1	1	1	1	1	1	1	1	1	1	1	1	1	1	1	1	1	1	1	1	1	1	1	1	1	1	0	1	1	1	1	1	1	1	1	1	1	1	1
		misL	1	1	1	1	1	1	1	1	1	1	1	1	1	1	1	1	1	1	1	1	1	1	1	1	1	1	1	1	1	0	1	1	1	1	0	1	1	1	1	1	1	1	1	1	1	1	1
		rhuM	1	1	1	1	1	1	1	1	1	1	1	1	1	1	1	0	0	0	0	0	0	0	0	0	0	0	0	0	0	0	0	0	0	0	0	0	0	0	0	0	0	0	1	1	1	1	1
		rmbA	1	1	1	1	1	1	1	1	1	1	1	1	1	1	1	1	1	1	1	1	1	1	1	1	1	1	1	1	1	0	1	1	1	1	0	1	1	1	1	1	1	1	1	1	1	1	1
		slsA	1	1	1	1	1	1	1	1	1	1	1	1	1	1	1	1	1	1	1	1	1	1	1	1	1	1	1	1	1	1	1	1	1	1	1	1	1	1	1	1	1	1	1	1	1	1	1
		sugR	1	1	1	1	1	1	1	1	1	1	1	1	1	1	1	0	0	0	0	0	0	0	0	0	0	0	0	0	0	0	0	0	0	0	0	0	1	1	1	1	1	1	1	1	1	1	1
		yicL	1	1	1	1	1	1	1	1	1	1	1	1	1	1	1	1	1	1	1	1	1	1	1	1	1	1	1	1	1	1	1	1	1	1	0	1	1	1	1	1	1	1	1	1	1	1	1
	SPI-04	siiA	1	1	1	1	1	1	1	1	1	1	1	1	1	1	1	1	1	1	1	1	1	1	1	1	1	1	1	1	1	1	1	1	1	1	1	1	1	1	1	1	1	1	1	1	1	1	1
		siiB	1	1	1	1	1	1	1	1	1	1	1	1	1	1	1	1	1	1	1	1	1	1	1	1	1	1	1	1	1	1	1	1	1	1	1	1	1	1	1	1	1	1	1	1	1	1	1
		siiC	1	1	1	1	1	1	1	1	1	1	1	1	1	1	1	1	1	1	1	1	1	1	1	1	1	1	1	1	1	1	1	1	1	1	1	1	1	1	1	1	1	1	1	1	1	1	1
		siiD	1	1	1	1	1	1	1	1	1	1	1	1	1	1	1	1	1	1	1	1	1	1	1	1	1	1	1	1	1	1	1	1	1	1	1	1	1	1	1	1	1	1	1	1	1	1	1
		siiE	1	1	1	1	0	1	1	0	0	1	0	0	0	1	1	1	0	1	1	0	0	0	0	0	0	1	1	1	1	1	1	1	1	1	1	1	1	1	1	1	1	1	1	1	1	1	1
		siiF	1	1	1	1	1	1	1	1	1	1	1	1	1	1	1	1	1	1	1	1	1	1	1	0	1	1	1	1	1	1	1	1	1	1	1	1	1	1	1	1	1	1	1	1	1	1	1
		soxR	1	1	1	1	1	1	1	1	1	1	1	1	1	1	1	1	1	1	1	1	1	1	1	1	1	1	1	1	1	1	1	1	1	1	1	1	1	1	1	1	1	1	1	1	1	1	1
		soxS	1	1	1	1	1	1	1	1	1	1	1	1	1	1	1	1	1	1	1	1	1	1	1	1	1	1	1	1	1	1	1	1	1	1	1	1	1	1	1	1	1	1	1	1	1	1	1
		yjcB	1	1	1	1	1	1	1	1	1	1	1	1	1	1	1	1	1	1	1	1	1	1	1	1	1	1	1	1	1	1	1	1	1	1	1	1	1	1	1	1	1	1	1	1	1	1	1
		yjcC	1	1	1	1	1	1	1	1	1	1	1	1	1	1	1	1	1	1	1	1	1	1	1	1	1	1	1	1	1	1	1	1	1	1	1	1	1	1	1	1	1	1	1	1	1	1	1
	SPI-05	copR	1	1	1	1	1	1	1	1	1	1	1	1	1	1	1	1	1	1	1	1	1	1	1	1	1	1	1	1	1	1	1	1	1	1	1	1	1	1	1	1	1	1	1	1	1	1	1
		copS	1	1	1	1	1	1	1	1	1	1	1	1	1	1	1	1	1	1	1	1	1	1	1	1	1	1	1	1	1	1	1	1	1	1	1	1	1	1	1	1	1	1	1	1	1	1	1
		orfX	1	1	1	1	1	1	1	1	1	1	1	1	1	1	1	1	1	1	1	1	1	1	1	1	1	1	1	1	1	1	1	1	1	1	1	1	1	1	1	1	1	1	1	1	1	1	1
		pipA	0	0	1	1	1	1	1	1	1	1	1	1	1	1	1	1	1	1	1	1	1	1	1	1	1	1	1	1	1	1	1	1	1	1	1	1	1	1	1	1	1	1	1	1	1	1	1
		pipB	1	1	1	1	1	1	1	1	1	1	1	1	1	1	1	1	1	1	1	1	1	1	1	0	1	1	1	1	1	1	1	1	1	1	1	1	1	1	1	1	1	1	1	1	1	1	1
		pipC	1	1	1	1	1	1	1	1	1	1	1	1	1	1	1	1	1	1	1	1	1	1	1	1	1	1	1	1	1	1	1	1	1	1	1	1	1	1	1	1	1	1	1	1	1	1	1
		pipD	1	1	1	1	1	1	1	1	1	1	1	1	1	1	1	1	1	1	1	1	1	1	1	1	1	1	1	1	1	1	1	1	1	1	1	1	1	1	1	1	1	1	1	1	1	1	1
		sopB	1	1	1	1	1	1	1	1	1	1	1	1	1	1	1	1	1	1	1	1	1	1	1	1	1	1	1	1	1	1	1	1	1	1	1	1	1	1	1	1	1	1	1	1	1	1	1
	SPI-06	pagN	1	1	1	1	1	1	1	1	1	1	1	1	1	1	1	1	1	1	1	1	1	1	1	1	1	1	1	1	1	1	1	1	1	1	1	1	1	1	1	1	1	1	1	1	1	1	1
	SPI-08	STY3280	0	0	0	0	0	0	0	0	0	0	0	0	0	0	0	0	0	0	0	0	0	0	0	0	0	0	0	0	0	0	0	0	0	0	0	0	0	0	0	0	0	0	0	0	0	0	0
		STY3281	0	0	0	0	0	0	0	0	0	0	0	0	0	0	0	0	0	0	0	1	1	1	1	1	1	0	0	0	0	0	0	0	0	0	0	0	1	1	1	1	1	1	0	0	0	0	0
		STY3283	0	0	0	0	0	0	0	0	0	0	0	0	0	0	0	0	0	0	0	1	1	1	1	1	1	0	0	0	0	0	0	0	0	0	0	0	0	0	0	0	0	0	0	0	0	0	0
	SPI-09	STY2876	0	0	0	0	0	0	0	0	0	0	0	0	0	0	0	0	0	0	0	0	0	0	0	0	0	0	0	0	0	0	0	0	0	0	0	0	0	0	0	0	0	0	0	0	0	0	0
		STY2878	1	1	1	1	1	1	1	1	1	1	1	1	1	1	1	1	1	1	1	1	1	1	1	1	1	1	1	1	1	1	1	1	1	1	1	1	1	1	1	1	1	1	1	1	1	1	1
	SPI-10	sefR	0	0	0	0	0	0	0	0	0	0	0	0	0	0	0	0	0	0	0	0	0	0	0	0	0	0	0	0	0	0	0	0	0	0	0	0	0	0	0	0	0	0	1	1	1	1	1
	SPI-11	envE	1	1	1	1	1	1	1	1	1	1	1	1	1	1	1	1	1	1	1	1	1	1	1	1	1	1	1	1	1	1	1	1	1	1	1	1	1	1	1	1	1	1	1	1	1	1	1
		envF	0	0	1	1	1	1	1	1	1	1	1	1	1	1	1	1	1	1	1	1	1	1	1	1	1	1	1	1	1	1	1	1	1	1	1	1	1	1	1	1	1	1	1	1	1	1	1
		PagC	1	1	1	1	1	1	1	1	1	1	1	1	1	1	1	1	1	1	1	1	1	1	1	1	1	1	1	1	1	1	1	1	1	1	1	1	1	1	1	1	1	1	1	1	1	1	1
		PagD	1	1	1	1	1	1	1	1	1	1	1	1	1	1	1	1	1	1	1	1	1	1	1	1	1	1	1	1	1	1	1	1	1	1	1	1	1	1	1	1	1	1	1	1	1	1	1
	SPI-12	oafA	0	0	1	1	1	1	1	1	1	1	1	1	1	1	1	0	0	0	0	0	0	0	0	0	0	0	0	0	0	0	0	0	0	0	0	0	0	0	0	0	0	0	0	0	0	0	0
	SPI-13	gacD	1	1	1	1	1	1	1	1	1	1	1	1	1	1	1	1	1	1	1	0	0	0	0	0	0	1	1	1	1	1	1	1	1	1	1	1	0	0	0	0	0	0	1	1	1	1	1
		gtrA	1	1	1	1	1	1	1	1	1	1	1	1	1	1	1	1	1	1	1	1	1	1	1	1	1	1	1	1	1	1	1	1	1	1	1	1	1	1	1	1	1	1	1	1	1	1	1
		gtrB	1	1	1	1	1	1	1	1	1	1	1	1	1	1	1	1	1	1	1	1	1	1	1	1	1	1	1	1	1	1	1	1	1	1	1	1	0	0	0	1	0	0	1	1	1	1	1
	SPI-14	gpiA	1	1	1	1	1	1	1	1	1	1	1	1	1	1	1	1	1	1	1	0	0	0	0	0	0	1	1	1	1	1	1	1	1	1	1	1	0	0	0	0	0	0	1	1	1	1	1
		LoiA	1	1	1	1	1	1	1	1	1	1	1	1	1	1	1	1	1	1	1	0	0	0	0	0	0	1	1	1	1	1	1	1	1	1	1	1	0	0	0	0	0	0	1	1	1	1	1
	SPI-17	gtrA2	0	0	0	0	0	0	0	0	0	0	0	0	0	0	0	0	0	0	0	0	0	0	0	0	0	0	0	0	0	0	0	0	0	0	0	0	0	0	0	0	0	0	0	0	0	0	0
		gtrB2	0	0	0	0	0	0	0	0	0	0	0	0	0	0	0	0	0	0	0	0	0	0	0	0	0	0	0	0	0	0	0	0	0	0	0	0	0	0	0	0	0	0	0	0	0	0	0
prophage	Fels-01	STM0903	0	0	0	0	0	0	0	0	0	0	0	0	0	0	0	0	0	0	0	0	0	0	0	0	0	0	0	0	0	0	0	0	0	0	0	0	0	0	0	0	0	0	0	0	0	0	0
		STM0906	0	0	0	0	0	0	0	0	0	0	0	0	0	0	0	0	0	0	0	0	0	0	0	0	0	0	0	0	0	0	0	0	0	0	0	0	0	0	0	0	0	0	0	0	0	0	0
		STM0907	0	0	0	0	0	0	1	0	0	0	0	0	0	0	0	0	0	0	0	0	0	0	0	0	0	1	1	1	0	0	0	0	0	0	0	0	0	0	0	0	0	0	1	0	1	0	1
		STM0908	0	0	0	0	0	0	0	0	0	0	0	0	0	0	0	0	0	0	0	0	0	0	0	0	0	0	0	0	0	0	0	0	0	0	0	0	0	0	0	0	0	0	0	0	0	0	0
		STM0909	1	1	0	0	0	0	0	0	0	0	0	0	0	0	0	1	1	0	0	0	0	0	0	0	0	1	1	1	1	0	1	0	0	0	0	0	0	0	0	0	0	0	1	1	1	1	1
		STM0910	0	0	0	0	0	0	0	0	0	0	0	0	0	0	0	0	0	0	0	0	0	0	0	0	0	0	0	0	0	0	0	0	0	0	0	0	0	0	0	0	0	0	0	0	0	0	0
		STM0911	0	0	0	0	0	0	0	0	0	0	0	0	0	0	0	0	0	0	0	0	0	0	0	0	0	0	0	0	0	0	0	0	0	0	0	0	0	0	0	0	0	0	0	0	0	0	0
		STM0912	0	0	0	0	0	0	0	0	0	0	0	0	0	0	0	0	0	0	0	0	0	0	0	0	0	0	0	0	0	0	0	0	0	0	0	0	0	0	0	0	0	0	0	0	0	0	0
		STM0913	0	0	0	0	0	0	0	0	0	0	0	0	0	0	0	0	0	0	0	0	0	0	0	0	0	0	0	0	0	0	0	0	0	0	0	0	0	0	0	0	0	0	0	0	0	0	0
		STM0914	0	0	0	0	0	0	0	0	0	0	0	0	0	0	0	0	0	0	0	0	0	0	0	0	0	0	0	0	0	0	0	1	1	1	1	0	0	0	0	0	0	0	0	0	0	0	0
		STM0921	0	0	0	0	0	0	0	0	0	0	0	0	0	0	0	0	0	0	0	0	0	0	0	0	0	0	0	0	0	0	0	0	0	0	0	0	0	0	0	0	0	0	0	0	0	0	0
		STM0922	0	0	0	0	0	0	0	0	0	0	0	0	0	0	0	0	0	0	0	0	0	0	0	0	0	0	0	0	0	0	0	0	0	0	0	0	0	0	0	0	0	0	0	0	0	0	0
		STM0923	0	0	0	0	0	0	0	0	0	0	0	0	0	0	0	0	0	0	0	0	0	0	0	0	0	0	0	0	0	0	0	0	0	0	0	0	0	0	0	0	0	0	0	0	0	0	0
		STM0927	0	0	0	0	0	0	0	0	0	0	0	0	0	0	0	0	0	1	0	0	0	0	0	0	0	0	0	0	0	0	0	0	0	0	0	0	0	0	0	0	0	0	0	0	0	0	0
	Fels-02	STM2694	0	1	0	0	0	0	0	0	0	0	0	0	0	0	0	0	0	1	0	1	0	0	0	0	0	0	0	0	0	0	0	0	0	0	0	0	0	0	0	0	0	0	0	0	0	0	0
		STM2695	0	0	0	0	0	0	0	0	0	0	0	0	0	0	0	0	0	0	0	0	0	0	0	0	0	0	0	0	0	0	0	0	0	0	0	0	0	0	0	0	0	0	0	0	0	0	0
		STM2696	0	0	0	0	0	0	0	0	0	0	0	0	0	0	0	0	0	0	0	0	0	0	0	0	0	0	0	0	0	0	0	0	0	0	0	0	0	0	0	0	0	0	0	0	0	0	0
		STM2698	0	0	0	0	0	0	0	0	0	0	0	0	0	0	0	0	0	0	0	0	0	0	0	1	0	0	0	0	0	0	0	0	0	0	0	0	0	0	0	0	0	0	0	0	0	0	0
		STM2699	0	0	0	0	0	0	0	0	0	0	0	0	0	0	0	0	0	0	0	0	0	0	0	0	0	0	0	0	0	0	0	0	0	0	0	0	0	0	0	0	0	0	0	0	0	0	0
		STM2700	0	0	0	0	0	0	0	0	0	0	0	0	0	0	0	0	0	0	0	0	0	0	0	0	0	0	0	0	0	0	0	0	0	0	0	0	0	0	0	0	0	0	0	0	0	0	0
		STM2701	0	0	0	0	0	0	0	0	0	0	0	0	0	0	0	0	0	0	0	0	0	0	0	0	0	0	0	0	0	0	0	0	0	0	0	0	0	0	0	0	0	0	0	0	0	0	0
		STM2702	0	0	0	0	0	0	0	0	0	0	0	0	0	0	0	0	0	0	0	0	0	0	0	0	0	0	0	0	0	0	0	0	0	0	0	0	0	0	0	0	0	0	0	0	0	0	0
		STM2703	0	0	0	0	0	0	0	0	0	0	0	0	0	0	0	0	0	0	0	0	0	0	0	0	0	0	0	0	0	0	0	0	0	0	0	0	0	0	0	0	0	0	0	0	0	0	0
		STM2704	0	0	0	0	0	0	0	0	0	0	0	0	0	0	0	0	0	0	0	0	0	0	0	0	0	0	0	0	0	0	0	0	0	0	0	0	0	0	0	0	0	0	0	0	0	0	0
		STM2705	0	0	0	0	0	0	0	0	0	0	0	0	0	0	0	0	0	0	0	0	1	1	0	0	0	0	0	0	0	0	0	0	0	0	0	0	0	0	0	0	0	0	0	0	0	0	0
		STM2706	0	0	0	0	0	0	0	0	0	0	0	0	0	0	0	0	0	0	0	0	0	0	0	0	0	0	0	0	0	0	0	0	0	0	0	0	0	0	0	0	0	0	0	0	0	0	0
		STM2707	0	0	0	0	0	0	0	0	0	0	0	0	0	0	0	0	0	0	0	0	0	0	0	0	0	0	0	0	0	0	0	0	0	0	0	0	0	0	0	0	0	0	0	0	0	0	0
		STM2708	0	0	0	0	0	0	0	0	0	0	0	0	0	0	0	0	0	0	0	0	0	0	0	0	0	0	0	0	0	0	0	0	0	0	0	0	0	0	0	0	0	0	0	0	0	0	0
		STM2709	0	0	0	0	0	0	0	0	0	0	0	0	0	0	0	0	0	0	0	0	0	0	0	0	0	0	0	0	0	0	0	0	0	0	0	0	0	0	0	0	0	0	0	0	0	0	0
		STM2710	0	0	0	0	0	0	0	0	0	0	0	0	0	0	0	0	0	0	0	0	0	0	0	0	0	0	0	0	0	0	0	0	0	0	0	0	0	0	0	0	0	0	0	0	0	0	0
		STM2711	0	0	0	0	0	0	0	0	0	0	0	0	0	0	0	0	0	0	0	0	0	0	0	0	0	0	0	0	0	0	0	0	0	0	0	0	0	0	0	0	0	0	0	0	0	0	0
		STM2712	0	0	0	0	0	0	0	0	0	0	0	0	0	0	0	0	0	0	0	0	0	0	0	0	0	0	0	0	0	0	0	0	0	0	0	0	0	0	0	0	0	0	0	0	0	0	0
		STM2713	0	0	0	0	0	0	0	0	0	0	0	0	0	0	0	0	0	0	0	0	0	0	0	0	0	0	0	0	0	0	0	0	0	0	0	0	0	0	0	0	0	0	0	0	0	0	0
		STM2714	0	0	0	0	0	0	0	0	0	0	0	0	0	0	0	0	0	0	0	0	0	0	0	0	0	0	0	0	0	0	0	0	0	0	0	0	0	0	0	0	0	0	0	0	0	0	0
		STM2715	0	0	0	0	0	0	0	0	0	0	0	0	0	0	0	0	0	0	0	0	0	0	0	0	0	0	0	0	0	0	0	0	0	0	0	0	0	0	0	0	0	0	0	0	0	0	0
		STM2716	0	0	0	0	0	0	0	0	0	0	0	0	0	0	0	0	0	0	0	0	0	0	0	0	0	0	0	0	0	0	0	0	0	0	0	0	0	0	0	0	0	0	0	0	0	0	0
		STM2717	0	0	0	0	0	0	0	0	0	0	0	0	0	0	0	0	0	0	0	0	0	0	0	0	0	0	0	0	0	0	0	0	0	0	0	0	0	0	0	0	0	0	0	0	0	0	0
		STM2718	0	0	0	0	0	0	0	0	0	0	0	0	0	0	0	0	0	0	0	0	0	0	0	0	0	0	0	0	0	0	0	0	0	0	0	0	0	0	0	0	0	0	0	0	0	0	0
		STM2719	0	0	0	0	0	0	0	0	0	0	0	0	0	0	0	0	0	0	0	0	0	0	0	0	0	0	0	0	0	0	0	0	0	0	0	0	0	0	0	0	0	0	0	0	0	0	0
		STM2720	0	0	0	0	0	0	0	0	0	0	0	0	0	0	0	0	0	0	0	0	0	0	0	0	0	0	0	0	0	0	0	0	0	0	0	0	0	0	0	0	0	0	0	0	0	0	0
		STM2721	0	0	0	0	0	0	0	0	0	0	0	0	0	0	0	0	0	0	0	0	0	0	0	0	0	0	0	0	0	0	0	0	0	0	0	0	0	0	0	0	0	0	0	0	0	0	0
		STM2722	0	0	0	0	0	0	0	0	0	0	0	0	0	0	0	0	0	0	0	0	0	0	0	0	0	0	0	0	0	0	0	0	0	0	0	0	0	0	0	0	0	0	0	0	0	0	0
		STM2723	0	0	0	0	0	0	0	0	0	0	0	0	0	0	0	0	0	0	0	0	0	0	0	0	0	0	0	0	0	0	0	0	0	0	0	0	0	0	0	0	0	0	0	0	0	0	0
		STM2724	0	0	0	0	0	0	0	0	0	0	0	0	0	0	0	0	0	0	0	0	0	0	0	0	0	0	0	0	0	0	0	0	0	0	0	0	0	0	0	0	0	0	0	0	0	0	0
		STM2726	0	0	0	0	0	0	0	0	0	0	0	0	0	0	0	0	0	0	0	0	0	0	0	0	0	0	0	0	0	0	0	0	0	0	0	0	0	0	0	0	0	0	0	0	0	0	0
		STM2727	0	0	0	0	0	0	0	0	0	0	0	0	0	0	0	0	0	0	0	0	0	0	0	0	0	0	0	0	0	0	0	0	0	0	0	0	0	0	0	0	0	0	0	0	0	0	0
		STM2728	0	0	0	0	0	0	0	0	0	0	0	0	0	0	0	0	0	0	0	0	0	0	0	0	0	0	0	0	0	0	0	0	0	0	0	0	0	0	0	0	0	0	0	0	0	0	0
		STM2729	0	0	0	0	0	0	0	0	0	0	0	0	0	0	0	0	0	0	0	0	0	0	0	0	0	0	0	0	0	0	0	0	0	0	0	0	0	0	0	0	0	0	0	0	0	0	0
		STM2730	0	0	0	0	0	0	0	0	0	0	0	0	0	0	0	0	0	0	0	0	0	0	0	0	0	0	0	0	0	0	0	0	0	0	0	0	0	0	0	0	0	0	0	0	0	0	0
		STM2731	0	0	0	0	0	0	0	0	0	0	0	0	0	0	0	0	0	0	0	0	0	0	0	0	0	0	0	0	0	0	0	0	0	0	0	0	1	1	1	1	1	1	0	0	0	0	0
		STM2732	0	0	0	0	0	0	0	0	0	0	0	0	0	0	0	0	0	0	0	1	0	0	0	0	0	0	0	0	0	0	0	0	0	0	0	0	0	0	0	0	0	0	0	0	0	0	0
		STM2733	0	0	0	0	0	0	0	0	0	0	0	0	0	0	0	0	0	0	0	0	0	0	0	0	0	0	0	0	0	0	0	0	0	0	0	0	0	0	0	0	0	0	0	0	0	0	0
		STM2734	0	0	0	0	0	0	0	0	0	0	0	0	0	0	0	0	0	0	0	0	0	0	0	0	0	0	0	0	0	0	0	0	0	0	0	0	0	0	0	0	0	0	0	0	0	0	0
		STM2735	0	1	0	0	0	0	0	0	0	0	0	0	0	0	0	0	0	0	0	0	0	0	0	0	0	0	0	0	0	0	0	0	0	0	0	0	0	0	0	0	0	0	0	0	0	0	0
		STM2736	0	0	0	0	0	0	0	0	0	0	0	0	0	0	0	0	0	0	0	1	0	0	0	0	0	0	0	0	0	0	0	0	0	0	0	0	0	0	0	0	0	0	0	0	0	0	0
		STM2737	0	0	0	0	0	0	0	0	0	0	0	0	0	0	0	0	0	0	0	0	0	0	0	0	0	0	0	0	0	0	0	0	0	0	0	0	0	0	0	0	0	0	0	0	0	0	0
		STM2738	0	0	0	0	0	0	0	0	0	0	0	0	0	0	0	0	0	0	0	1	0	0	0	0	0	0	0	0	0	0	0	0	0	0	0	0	0	0	0	0	0	0	0	0	0	0	0
		STM2739	0	0	0	0	0	0	0	0	0	0	0	0	0	0	0	0	0	0	0	0	0	0	0	0	0	0	0	0	0	0	0	0	0	0	0	0	0	0	0	0	0	0	0	0	0	0	0
		STM2740	0	0	1	1	1	1	1	1	1	1	1	1	1	1	1	0	0	0	0	0	0	0	0	0	0	0	0	0	0	0	0	0	0	0	0	0	0	0	0	0	0	0	0	0	0	0	0
	Gifsy-01	gogB	0	0	1	1	1	1	1	1	1	1	1	1	1	1	1	0	0	0	1	0	0	0	0	0	0	0	0	0	0	0	0	0	0	0	0	1	0	0	0	0	0	0	1	0	0	0	0
		STM2585	0	0	1	1	1	1	0	1	1	1	1	1	1	1	1	0	0	0	0	0	0	0	0	0	0	0	0	0	0	0	0	0	0	0	0	0	0	0	0	0	0	0	0	0	0	0	0
		STM2585A	1	0	1	1	1	1	1	1	1	1	1	1	1	1	1	1	1	0	0	0	0	0	0	0	1	0	0	0	0	1	0	0	0	0	0	0	0	0	0	0	0	0	0	0	0	0	0
		STM2586	0	0	1	1	1	1	1	1	1	1	1	1	1	1	1	0	0	0	0	0	0	0	0	0	1	0	0	0	0	0	0	0	0	0	0	0	0	0	0	0	0	0	0	0	0	0	0
		STM2587	0	0	1	1	1	1	1	1	1	1	1	1	1	1	1	0	0	0	0	0	0	0	0	0	1	0	0	0	0	0	0	0	0	0	0	0	0	0	0	0	0	0	0	0	0	0	0
		STM2588	0	0	0	0	0	0	1	0	0	0	0	0	0	0	0	0	0	0	0	0	0	0	0	0	1	0	0	0	0	0	0	0	0	0	0	0	0	0	0	0	0	0	0	0	0	0	0
		STM2589	0	0	1	1	1	1	1	1	1	1	1	1	1	1	1	0	0	0	0	0	0	0	0	0	1	0	0	0	0	0	0	0	0	0	0	0	0	0	0	0	0	0	0	0	0	0	0
		STM2590	0	0	1	1	1	1	1	1	1	1	1	1	1	1	1	0	0	0	0	0	0	0	0	0	0	0	0	0	0	0	0	0	0	0	0	0	0	0	0	0	0	0	0	0	0	0	0
		STM2591	0	0	1	1	1	1	1	1	1	1	1	1	1	1	1	0	0	0	0	0	0	0	0	0	1	0	0	0	0	0	0	0	0	0	0	0	0	0	0	0	0	0	0	0	0	0	0
		STM2592	0	0	1	1	1	1	1	1	1	1	1	1	1	1	1	0	0	0	0	0	0	0	0	0	1	0	0	0	0	0	0	0	0	0	0	1	0	0	0	0	0	0	0	0	0	0	0
		STM2593	0	0	1	1	1	1	1	1	1	1	1	1	1	1	1	0	0	0	0	0	0	0	0	0	1	0	0	0	0	0	0	0	0	0	0	1	0	0	0	0	0	0	1	0	0	0	0
		STM2594	0	0	0	0	0	0	0	0	0	0	0	0	0	0	0	0	0	0	0	0	0	0	0	0	0	0	0	0	0	0	0	0	0	0	0	0	0	0	0	0	0	0	0	0	0	0	0
		STM2596	0	1	1	1	1	1	1	1	1	1	1	1	1	1	1	0	0	0	1	0	0	0	0	0	0	0	0	0	1	0	0	0	0	0	0	0	0	0	0	0	0	0	1	0	0	0	0
		STM2597	0	1	0	0	0	0	0	0	0	0	0	0	0	0	0	0	0	0	0	0	0	0	0	0	0	0	0	0	0	0	0	0	0	0	0	0	0	0	0	0	0	0	1	0	0	0	0
		STM2598	0	0	1	1	1	1	0	1	1	1	1	1	1	1	1	0	0	0	1	0	0	0	0	0	1	0	0	0	1	0	0	0	0	0	0	0	0	0	0	0	0	0	1	0	0	0	0
		STM2599	0	0	1	1	1	1	0	1	1	1	1	0	1	1	1	0	0	0	0	0	0	0	0	0	0	0	0	0	0	0	0	0	0	0	0	0	0	0	0	0	0	0	1	0	0	0	0
		STM2600	0	0	1	1	1	1	0	1	1	1	1	1	1	1	1	0	0	0	0	0	0	0	0	0	1	0	0	0	0	0	0	0	0	0	0	0	0	0	0	0	0	0	1	0	0	0	0
		STM2601	0	0	1	1	1	1	0	1	1	1	1	1	1	1	1	0	0	0	0	0	0	0	0	0	0	0	0	0	0	0	0	0	0	0	0	0	0	0	0	0	0	0	1	0	0	0	0
		STM2602	0	1	1	1	1	1	1	1	1	1	1	1	1	1	1	0	0	0	1	0	0	0	0	0	1	0	0	0	1	0	0	0	0	0	0	0	0	0	0	0	0	0	1	0	0	0	0
		STM2603	0	0	1	1	1	1	0	1	1	1	1	1	1	1	1	0	0	0	0	0	0	0	0	0	1	0	0	0	0	0	0	0	0	0	0	0	0	0	0	0	0	0	1	0	0	0	0
		STM2604	0	0	1	1	1	1	0	1	1	1	1	1	1	1	1	0	0	0	1	0	0	0	0	0	1	0	0	0	0	0	0	0	0	0	0	0	0	0	0	0	0	0	1	0	0	0	0
		STM2605	0	0	1	1	1	1	0	1	1	1	1	1	1	1	1	0	0	0	0	0	0	0	0	0	1	0	0	0	0	0	0	0	0	0	0	0	0	0	0	0	0	0	1	0	0	0	0
		STM2606	0	0	1	1	1	1	0	1	1	0	1	1	1	1	1	0	0	0	0	0	0	0	0	0	1	0	0	0	0	0	0	0	0	0	0	0	0	0	0	0	0	0	1	0	0	0	0
		STM2607	0	1	1	1	1	1	1	1	1	1	1	1	1	1	1	0	0	0	0	0	0	0	0	0	1	0	0	0	0	0	0	0	0	0	0	1	0	0	0	0	0	0	1	0	0	0	0
		STM2608	0	0	1	1	1	1	0	1	1	1	1	1	1	1	1	0	0	0	0	0	0	0	0	0	1	0	0	0	0	0	0	0	0	0	0	0	0	0	0	0	0	0	0	0	0	0	0
		STM2609	0	0	1	1	1	1	0	1	1	1	1	1	1	1	1	0	0	0	0	0	0	0	0	0	1	0	0	0	0	0	0	0	0	0	0	0	0	0	0	0	0	0	0	0	0	0	0
		STM2610	0	0	1	1	1	1	0	1	1	1	1	1	1	1	1	0	0	0	0	0	0	0	0	0	1	0	0	0	0	0	0	0	0	0	0	0	0	0	0	0	0	0	0	0	0	0	0
		STM2611	0	1	1	1	1	1	0	1	1	1	1	1	1	1	1	0	0	0	1	0	0	0	0	0	1	0	0	0	0	0	0	0	0	0	0	1	0	0	0	0	0	0	0	0	0	0	0
		STM2612	0	0	0	0	0	0	0	0	0	0	0	0	0	0	0	0	0	0	0	0	0	0	0	0	0	0	0	0	0	0	0	0	0	0	0	0	0	0	0	0	0	0	0	0	0	0	0
		STM2613	0	1	1	1	1	1	1	1	1	1	1	1	1	1	1	0	0	0	1	0	0	0	0	0	1	0	0	0	1	0	0	0	0	0	0	1	0	0	0	0	0	0	1	1	1	1	1
		STM2614	0	0	0	0	0	0	0	0	0	0	0	0	0	0	0	0	0	0	0	0	0	0	0	0	0	0	0	0	0	0	0	0	0	0	0	0	0	0	0	0	0	0	0	0	0	0	0
		STM2616	0	0	0	0	0	0	0	0	0	0	0	0	0	0	0	0	0	0	0	0	0	0	0	0	0	0	0	0	0	0	0	0	0	0	0	0	0	0	0	0	0	0	0	0	0	0	0
		STM2617	0	0	1	1	1	1	0	1	1	1	1	1	1	1	1	0	0	0	0	0	0	0	0	0	1	0	0	0	0	0	0	0	0	0	0	0	0	0	0	0	0	0	0	0	0	0	0
		STM2618	0	0	1	1	1	1	0	1	1	1	1	1	1	1	1	0	0	0	0	0	0	0	0	0	1	0	0	0	0	0	1	1	1	1	1	0	0	0	0	0	0	0	0	0	0	0	0
		STM2619	0	0	1	1	1	1	0	1	1	1	1	1	1	1	1	0	0	0	0	0	0	0	0	0	1	0	0	0	0	0	0	0	0	0	0	0	0	0	0	0	0	0	0	0	0	0	0
		STM2620	0	0	0	0	0	0	0	0	0	0	0	0	0	0	0	0	0	0	0	0	0	0	0	0	0	0	0	0	0	0	0	0	0	0	0	0	0	0	0	0	0	0	0	0	0	0	0
		STM2621	0	0	0	0	0	0	1	0	0	0	0	0	0	0	0	0	0	0	0	0	0	0	0	0	0	0	0	0	0	0	0	0	0	0	0	0	0	0	0	0	0	0	0	0	0	0	0
		STM2622	0	0	0	0	0	0	0	0	0	0	0	0	0	0	0	0	0	0	0	0	0	0	0	0	0	0	0	0	0	0	0	0	0	0	0	0	0	0	0	0	0	0	0	0	0	0	0
		STM2623	0	0	0	0	0	0	1	0	0	0	0	0	0	0	0	0	0	0	0	0	0	0	0	0	0	0	0	0	0	0	0	0	0	0	0	0	0	0	0	0	0	0	0	0	0	0	0
		STM2624	0	0	0	0	0	0	1	0	0	0	0	0	0	0	0	0	0	0	0	0	0	0	0	0	1	0	0	0	0	0	0	0	0	0	0	0	0	0	0	0	0	0	0	0	0	0	0
		STM2625	0	0	0	0	0	0	1	0	0	0	0	0	0	0	0	0	0	0	0	0	0	0	0	0	1	0	0	0	0	0	0	0	0	0	0	0	0	0	0	0	0	0	0	0	0	0	0
		STM2626	0	0	0	0	0	0	1	0	0	0	0	0	0	0	0	0	0	0	0	0	0	0	0	0	0	0	0	0	0	0	0	0	0	0	0	0	0	0	0	0	0	0	0	0	0	0	0
		STM2627	0	0	0	0	0	0	1	0	0	0	0	0	0	0	0	0	0	0	0	0	0	0	0	0	1	0	0	0	0	0	0	0	0	0	0	0	0	0	0	0	0	0	0	0	0	0	0
		STM2628	0	0	0	0	0	0	1	0	0	0	0	0	0	0	0	0	0	0	0	0	0	0	0	0	0	0	0	0	0	0	0	0	0	0	0	0	0	0	0	0	0	0	0	0	0	0	0
		STM2629	0	0	0	0	0	0	1	0	0	0	0	0	0	0	0	0	0	0	0	0	0	0	0	0	0	0	0	0	0	0	0	0	0	0	0	0	0	0	0	0	0	0	0	0	0	0	0
		STM2630	0	0	1	1	1	1	0	1	1	1	1	1	1	1	1	0	0	0	0	0	0	0	0	0	1	0	0	0	0	0	0	0	0	0	0	0	0	0	0	0	0	0	0	0	0	0	0
		STM2631	0	0	1	1	1	1	0	1	1	1	1	1		1	1	0	0	0	0	0	0	0	0	0	0	0	0	0	0	0	0	0	0	0	0	0	0	0	0	0	0	0	0	0	0	0	0
		STM2632	0	0	0	0	0	0	0	0	0	0	0	0	0	0	0	0	0	0	0	0	0	0	0	0	0	0	0	0	0	0	0	0	0	0	0	0	0	0	0	0	0	0	0	0	0	0	0
		STM2633	0	0	0	0	0	0	0	0	0	0	0	0	0	0	0	0	0	0	0	0	0	0	0	0	0	0	0	0	0	0	0	0	0	0	0	0	0	0	0	0	0	0	0	0	0	0	0
		STM2634	0	0	1	1	1	1	0	1	1	1	1	1	1	1	1	0	0	0	0	0	0	0	0	0	1	0	0	0	0	0	0	0	0	0	0	0	0	0	0	0	0	0	0	0	0	0	0
		STM2635	0	0	1	1	1	1	0	1	1	1	1	1	1	1	1	0	0	0	0	0	0	0	0	0	1	1	1	1	0	0	0	0	0	0	0	0	0	0	0	0	0	0	1	0	0	0	0
		STM2636	0	0	0	0	0	0	0	0	0	0	0	0	0	0	0	0	0	0	0	0	0	0	0	0	0	0	0	0	0	0	0	0	0	0	0	0	0	0	0	0	0	0	0	0	0	0	0
	Gifsy-02	sodC	0	0	1	1	1	1	1	1	1	1	1	1		1	1	0	0	0	0	0	0	0	0	0	0	0	0	0	0	0	0	1	1	1	1	1	0	0	0	0	0	0	1	1	1	1	1
		sseI	0	0	0	0	1	1	1	0	1	0	1	1		1	1	0	0	0	0	0	0	0	0	0	0	0	0	0	0	0	0	0	0	0	0	0	0	0	0	0	0	0	1	1	1	1	1
		STM1005	0	0	0	0	0	0	1	0	0	0	0	0	0	0	0	0	0	0	0	0	0	0	0	0	0	0	0	0	0	0	0	0	0	0	0	0	0	0	0	0	0	0	0	0	0	0	0
		STM1006	0	1	1	1	1	1	1	1	1	1	1	1		1	1	0	0	0	1	0	0	0	0	0	0	0	0	0	0	0	0	1	1	1	1	1	0	0	0	0	0	0	0	0	0	0	0
		STM1007	0	1	1	1	1	1	1	1	1	1	1	1		1	1	0	0	0	0	0	0	0	0	0	0	0	0	0	0	0	0	0	0	0	0	1	0	0	0	0	0	0	0	0	0	0	0
		STM1008	0	0	0	0	0	0	1	0	0	0	0	0	0	0	0	0	0	0	0	0	0	0	0	0	0	0	0	0	0	0	0	0	0	0	0	0	0	0	0	0	0	0	0	0	0	0	0
		STM1009	0	0	0	0	0	0	0	0	0	0	0	0	0	0	0	0	0	0	0	0	0	0	0	0	0	0	0	0	0	0	0	0	0	0	0	0	0	0	0	0	0	0	0	0	0	0	0
		STM1010	0	0	0	0	0	0	1	0	0	0	0	0	0	0	0	0	0	0	0	0	0	0	0	0	0	0	0	0	0	0	0	0	0	0	0	0	0	0	0	0	0	0	0	0	0	0	0
		STM1011	0	0	0	0	0	0	1	0	0	0	0	0	0	0	0	0	0	0	0	0	0	0	0	0	0	0	0	0	0	0	0	0	0	0	0	0	0	0	0	0	0	0	0	0	0	0	0
		STM1012	0	0	0	0	0	0	1	0	0	0	0	0	0	0	0	0	0	0	0	0	0	0	0	0	0	0	0	0	0	0	0	0	0	0	0	0	0	0	0	0	0	0	0	0	0	0	0
		STM1013	0	0	0	0	0	0	1	0	0	0	0	0	0	0	0	0	0	0	0	0	0	0	0	0	0	0	0	0	0	0	0	0	0	0	0	0	0	0	0	0	0	0	0	0	0	0	0
		STM1014	0	0	0	0	0	0	1	0	0	0	0	0	0	0	0	0	0	0	0	0	0	0	0	0	0	0	0	0	0	0	0	0	0	0	0	0	0	0	0	0	0	0	0	0	0	0	0
		STM1015	0	0	0	0	0	0	1	0	0	0	0	0	0	0	0	0	0	0	0	0	0	0	0	0	0	1	1	1	0	0	0	0	0	0	0	0	0	0	0	0	0	0	0	0	0	0	0
		STM1016	0	0	0	0	0	0	1	0	0	0	0	0	0	0	0	0	0	0	0	0	0	0	0	0	0	0	0	0	0	0	0	0	0	0	0	0	0	0	0	0	0	0	0	0	0	0	0
		STM1017	0	0	0	0	0	0	1	0	0	0	0	0	0	0	0	0	0	0	0	0	0	0	0	0	0	0	0	0	0	0	0	0	0	0	0	0	0	0	0	0	0	0	0	0	0	0	0
		STM1018	0	0	0	0	0	0	0	0	0	0	0	0	0	0	0	0	0	0	0	0	0	0	0	0	0	0	0	0	0	0	0	0	0	0	0	0	0	0	0	0	0	0	0	0	0	0	0
		STM1019	0	0	0	0	0	0	1	0	0	0	0	0	0	0	0	0	0	0	0	0	0	0	0	0	0	1	1	1	0	0	0	0	0	0	0	0	0	0	0	0	0	0	0	0	0	0	0
		STM1020	0	0	0	0	0	0	0	0	0	0	0	0	0	0	0	0	0	0	0	0	0	0	0	0	0	0	0	0	0	0	0	0	0	0	0	0	0	0	0	0	0	0	0	0	0	0	0
		STM1021	0	0	0	0	0	0	1	0	0	0	0	0	0	0	0	0	0	0	0	0	0	0	0	0	0	0	0	0	0	0	0	0	0	0	0	0	0	0	0	0	0	0	0	0	0	0	0
		STM1022	0	0	0	0	0	0	0	0	0	0	0	0	0	0	0	0	0	0	0	0	0	0	0	0	0	0	0	0	0	0	0	0	0	0	0	0	0	0	0	0	0	0	0	0	0	0	0
		STM1023	0	0	0	0	0	0	1	0	0	0	0	0	0	0	0	0	0	0	0	0	0	0	0	0	0	0	0	0	0	0	0	0	0	0	0	0	0	0	0	0	0	0	0	0	0	0	0
		STM1024	0	1	1	1	1	1	1	1	1	1	1	1		1	1	0	0	0	1	0	0	0	0	0	0	0	0	0	1	0	0	0	0	0	0	1	0	0	0	0	0	0	0	0	0	0	0
		STM1025	0	1	1	1	1	1	1	1	1	1	1	1		1	1	0	0	0	0	0	0	0	0	0	0	0	0	0	0	0	0	0	0	0	0	1	0	0	0	0	0	0	0	0	0	0	0
		STM1026	0	0	1	1	1	1	1	1	1	1	1	1		1	1	0	0	0	0	0	0	0	0	0	0	0	0	0	0	0	0	0	0	0	0	0	0	0	0	0	0	0	0	1	1	1	0
		STM1027	0	1	1	1	1	1	1	1	1	1	1	1		1	1	0	0	0	1	0	0	0	0	0	0	0	0	0	1	0	0	0	0	0	0	1	0	0	0	0	0	0	1	1	1	1	1
		STM1028	0	0	0	0	0	0	1	0	0	0	0	0	0	0	0	0	0	0	0	0	0	0	0	0	0	0	0	0	0	0	0	0	0	0	0	0	0	0	0	0	0	0	1	1	1	1	1
		STM1029	0	0	0	0	0	0	1	0	0	0	0	0	0	0	0	0	0	0	0	0	0	0	0	0	0	0	0	0	0	0	0	0	0	0	0	0	0	0	0	0	0	0	1	1	1	1	1
		STM1030	0	0	0	0	0	0	1	0	0	0	0	0	0	0	0	0	0	0	0	0	0	0	0	0	0	0	0	0	0	0	0	0	0	0	0	0	0	0	0	0	0	0	0	0	0	0	0
		STM1031	0	0	0	0	0	0	1	0	0	0	0	0	0	0	0	0	0	0	0	0	0	0	0	0	0	0	0	0	0	0	0	0	0	0	0	0	0	0	0	0	0	0	0	0	0	0	0
		STM1032	0	0	0	0	0	0	1	0	0	0	0	0	0	0	0	0	0	0	0	0	0	0	0	0	0	0	0	0	0	0	0	0	0	0	0	0	0	0	0	0	0	0	0	0	0	0	0
		STM1033	0	0	0	0	0	0	1	0	0	0	0	0	0	0	0	0	0	0	0	0	0	0	0	0	0	0	0	0	0	0	0	0	0	0	0	0	0	0	0	0	0	0	0	0	0	0	0
		STM1034	0	0	0	0	0	0	1	0	0	0	0	0	0	0	0	0	0	0	0	0	0	0	0	0	0	0	0	0	0	0	0	0	0	0	0	1	0	0	0	0	0	0	0	0	0	0	0
		STM1035	0	0	0	0	0	0	1	0	0	0	0	0	0	0	0	0	0	0	0	0	0	0	0	0	0	0	0	0	0	0	0	0	0	0	0	1	0	0	0	0	0	0	0	0	0	0	0
		STM1036	0	0	0	0	0	0	1	0	0	0	0	0	0	0	0	0	0	0	0	0	0	0	0	0	0	0	0	0	0	0	0	0	0	0	0	0	0	0	0	0	0	0	0	0	0	0	0
		STM1037	0	0	0	0	0	0	1	0	0	0	0	0	0	0	0	0	0	0	0	0	0	0	0	0	0	0	0	0	0	0	0	0	0	0	0	0	0	0	0	0	0	0	0	0	0	0	0
		STM1038	0	0	0	0	0	0	1	0	0	0	0	0	0	0	0	0	0	0	0	0	0	0	0	0	0	0	0	0	0	0	0	0	0	0	0	0	0	0	0	0	0	0	0	0	0	0	0
		STM1039	0	0	0	0	0	0	1	0	0	0	0	0	0	0	0	0	0	0	0	0	0	0	0	0	0	0	0	0	0	0	0	0	0	0	0	0	0	0	0	0	0	0	0	0	0	0	0
		STM1040	0	0	0	0	0	0	1	0	0	0	0	0	0	0	0	0	0	0	0	0	0	0	0	0	0	0	0	0	0	0	0	0	0	0	0	1	0	0	0	0	0	0	0	0	0	0	0
		STM1041	0	0	0	0	0	0	1	0	0	0	0	0	0	0	0	0	0	0	0	0	0	0	0	0	0	0	0	0	0	0	0	0	0	0	0	0	0	0	0	0	0	0	0	0	0	0	0
		STM1042	0	0	0	0	0	0	1	0	0	0	0	0	0	0	0	0	0	0	0	0	0	0	0	0	0	0	0	0	0	0	0	0	0	0	0	0	0	0	0	0	0	0	0	0	0	0	0
		STM1043	0	0	1	1	1	1	1	1	1	1	1	1		1	1	0	0	0	0	0	0	0	0	0	0	0	0	0	0	0	0	0	0	0	0	0	0	0	0	0	0	0	0	0	0	0	0
		STM1045	0	0	1	1	1	0	0	1	1	1	1	1		1	1	0	0	0	0	0	0	0	0	0	0	0	0	0	0	0	0	0	0	0	0	0	0	0	0	0	0	0	0	0	0	0	0
		STM1046	0	0	1	1	1	1	0	1	1	1	1	1		1	1	0	0	0	0	0	0	0	0	0	0	0	0	0	0	0	0	0	0	0	0	1	0	0	0	0	0	0	0	0	0	0	0
		STM1047	0	0	0	0	0	0	1	0	0	0	0	0	0	0	0	0	0	0	0	0	0	0	0	0	0	0	0	0	0	0	0	0	0	0	0	0	0	0	0	0	0	0	0	0	0	0	0
		STM1048	0	0	0	0	0	0	1	0	0	0	0	0	0	0	0	0	0	0	0	0	0	0	0	0	0	0	0	0	0	0	0	0	0	0	0	0	0	0	0	0	0	0	0	0	0	0	0
		STM1049	0	0	0	0	0	0	1	0	0	0	0	0	0	0	0	0	0	0	0	0	0	0	0	0	0	0	0	0	0	0	0	0	0	0	0	0	0	0	0	0	0	0	0	0	0	0	0
		STM1050	0	0	1	1	1	1	1	1	1	1	1	1		1	1	0	0	0	0	0	0	0	0	0	0	0	0	0	0	0	0	0	0	1	1	0	0	0	0	0	0	0	1	1	1	1	0
		STM1053	0	0	1	1	1	1	1	1	1	1	1	1		1	1	0	0	0	0	0	0	0	0	0	0	0	0	0	0	0	0	1	1	1	1	0	0	0	0	0	0	0	0	0	0	0	0
		STM1054	0	0	0	0	0	0	1	0	0	0	0	0	0	0	0	0	0	0	0	0	0	0	0	0	0	0	0	0	0	0	0	1	1	1	1	0	0	0	0	0	0	0	1	1	1	1	1
		STM1055	0	0	1	1	1	1	1	1	1	1	1	1		1	1	0	0	0	0	0	0	0	0	0	0	0	0	0	0	0	0	0	0	0	0	0	0	0	0	0	0	0	1	1	1	1	1
		STM1056	0	0	1	1	1	1	1	1	1	1	1	1		1	1	0	0	0	0	0	0	0	0	0	0	0	0	0	0	0	0	1	1	1	1	0	0	0	0	0	0	0	1	1	1	1	1
	Gifsy-03	sspH1	0	0	0	0	0	0	0	0	0	0	0	0	0	0	0	0	0	0	0	0	0	0	0	0	0	0	0	0	0	0	0	0	0	0	0	0	0	0	0	0	0	0	0	0	0	0	0
		sspH2	0	0	1	1	1	1	1	1	1	1	1	0	0	1	1	1	1	1	1	0	0	0	0	0	0	1	1	1	1	1	1	1	1	1	1	1	1	1	1	1	1	1	1	1	1	1	1
Putative virulence	Putative virulence	bigA	0	0	1	1	1	1	1	1	1	1	1	1	1	1	1	1	1	1	1	0	0	0	0	0	0	0	0	0	0	0	0	1	1	1	1	1	0	0	0	0	0	0	1	1	1	1	1
Regulation	Regulation	phoP	1	1	1	1	1	1	1	1	1	1	1	1	1	1	1	1	1	1	1	1	1	1	1	1	1	1	1	1	1	1	1	1	1	1	1	1	1	1	1	1	1	1	1	1	1	1	1
		phoQ	1	1	1	1	1	1	1	1	1	1	1	1	1	1	1	1	1	1	1	1	1	1	1	1	1	1	1	1	1	1	1	1	1	1	1	1	1	1	1	1	1	1	1	1	1	1	1
Salmonella genomic Island	SGI-1	aadA2	1	0	0	0	0	0	1	0	0	0	0	1	1	0	0	0	0	0	0	0	0	0	0	0	0	0	0	0	1	0	0	0	0	0	0	0	0	0	0	0	0	0	0	0	0	0	0
		flo	0	0	0	0	0	0	0	0	0	0	0	0	0	0	0	0	0	0	0	0	0	0	0	0	0	0	0	0	0	0	0	0	0	0	0	0	0	0	0	0	0	0	0	0	0	0	0
		int	0	0	0	0	0	0	0	0	0	0	0	0	0	0	0	0	0	0	0	0	0	0	0	0	0	0	0	0	0	0	0	0	0	0	0	0	0	0	0	0	0	0	0	0	0	0	0
		intI1	1	0	0	0	0	0	0	0	0	0	0	0	0	0	0	0	0	0	0	0	0	0	0	0	0	0	0	0	1	0	0	0	0	0	0	0	0	0	0	0	0	0	0	0	0	0	0
		pse-1	0	0	0	0	0	0	0	0	0	0	0	0	0	0	0	0	0	0	0	0	0	0	0	0	0	0	0	0	0	0	0	0	0	0	0	0	0	0	0	0	0	0	0	0	0	0	0
		qacEdelta1	1	0	0	0	0	0	1	0	0	0	0	1	1	0	0	0	0	0	0	0	0	0	0	0	0	0	0	0	0	0	0	0	0	0	0	0	0	0	0	0	0	0	0	0	0	0	0
		rep	0	0	0	0	0	0	0	0	0	0	0	0	0	0	0	0	0	0	0	0	0	0	0	0	0	0	0	0	0	0	0	0	0	0	0	0	0	0	0	0	0	0	0	0	0	0	0
		res	0	0	0	0	0	0	0	0	0	0	0	0	0	0	0	0	0	0	0	0	0	0	0	0	0	0	0	0	0	0	0	0	0	0	0	0	0	0	0	0	0	0	0	0	0	0	0
		rt	0	0	1	1	1	1	1	1	1	1	1	1	1	1	1	0	0	0	0	0	0	0	0	0	0	0	0	0	0	0	0	0	0	0	0	0	0	0	0	0	0	0	0	0	0	0	0
		S004	0	0	0	0	0	0	0	0	0	0	0	0	0	0	0	0	0	0	0	0	0	0	0	0	0	0	0	0	0	0	0	0	0	0	0	0	0	0	0	0	0	0	0	0	0	0	0
		S005	0	0	0	0	0	0	0	0	0	0	0	0	0	0	0	0	0	0	0	0	0	0	0	0	0	0	0	0	0	0	0	0	0	0	0	0	0	0	0	0	0	0	0	0	0	0	0
		S006	0	0	0	0	0	0	0	0	0	0	0	0	0	0	0	0	0	0	0	0	0	0	0	0	0	0	0	0	0	0	0	0	0	0	0	0	0	0	0	0	0	0	0	0	0	0	0
		S007	0	0	0	0	0	0	0	0	0	0	0	0	0	0	0	0	0	0	0	0	0	0	0	0	0	0	0	0	0	0	0	0	0	0	0	0	0	0	0	0	0	0	0	0	0	0	0
		S008	0	0	0	0	0	0	0	0	0	0	0	0	0	0	0	0	0	0	0	0	0	0	0	0	0	0	0	0	0	0	0	0	0	0	0	0	0	0	0	0	0	0	0	0	0	0	0
		S009	0	0	0	0	0	0	0	0	0	0	0	0	0	0	0	0	0	0	0	0	0	0	0	0	0	0	0	0	0	0	0	0	0	0	0	0	0	0	0	0	0	0	0	0	0	0	0
		S011	0	0	0	0	0	0	0	0	0	0	0	0	0	0	0	0	0	0	0	0	0	0	0	0	0	0	0	0	0	0	0	0	0	0	0	0	0	0	0	0	0	0	0	0	0	0	0
		S012	0	0	0	0	0	0	0	0	0	0	0	0	0	0	0	0	0	0	0	0	0	0	0	0	0	0	0	0	0	0	0	0	0	0	0	0	0	0	0	0	0	0	0	0	0	0	0
		S013	0	0	0	0	0	0	0	0	0	0	0	0	0	0	0	0	0	0	0	0	0	0	0	0	0	0	0	0	0	0	0	0	0	0	0	0	0	0	0	0	0	0	0	0	0	0	0
		S014	0	0	0	0	0	0	0	0	0	0	0	0	0	0	0	0	0	0	0	0	0	0	0	0	0	0	0	0	0	0	0	0	0	0	0	0	0	0	0	0	0	0	0	0	0	0	0
		S015	0	0	0	0	0	0	0	0	0	0	0	0	0	0	0	0	0	0	0	0	0	0	0	0	0	0	0	0	0	0	0	0	0	0	0	0	0	0	0	0	0	0	0	0	0	0	0
		S017	0	0	0	0	0	0	0	0	0	0	0	0	0	0	0	0	0	0	0	0	0	0	0	0	0	0	0	0	0	0	0	0	0	0	0	0	0	0	0	0	0	0	0	0	0	0	0
		S018	0	0	0	0	0	0	0	0	0	0	0	0	0	0	0	0	0	0	0	0	0	0	0	0	0	0	0	0	0	0	0	0	0	0	0	0	0	0	0	0	0	0	0	0	0	0	0
		S019	0	0	0	0	0	0	0	0	0	0	0	0	0	0	0	0	0	0	0	0	0	0	0	0	0	0	0	0	0	0	0	0	0	0	0	0	0	0	0	0	0	0	0	0	0	0	0
		S020	0	0	0	0	0	0	0	0	0	0	0	0	0	0	0	0	0	0	0	0	0	0	0	0	0	0	0	0	0	0	0	0	0	0	0	0	0	0	0	0	0	0	0	0	0	0	0
		S021	0	0	0	0	0	0	0	0	0	0	0	0	0	0	0	0	0	0	0	0	0	0	0	0	0	0	0	0	0	0	0	0	0	0	0	0	0	0	0	0	0	0	0	0	0	0	0
		S022	0	0	0	0	0	0	0	0	0	0	0	0	0	0	0	0	0	0	0	0	0	0	0	0	0	0	0	0	0	0	0	0	0	0	0	0	0	0	0	0	0	0	0	0	0	0	0
		S023	0	0	0	0	0	0	0	0	0	0	0	0	0	0	0	0	0	0	0	0	0	0	0	0	0	0	0	0	0	0	0	0	0	0	0	0	0	0	0	0	0	0	0	0	0	0	0
		S024	0	0	0	0	0	0	0	0	0	0	0	0	0	0	0	0	0	0	0	0	0	0	0	0	0	0	0	0	0	0	0	0	0	0	0	0	0	0	0	0	0	0	0	0	0	0	0
		S025	0	0	0	0	0	0	0	0	0	0	0	0	0	0	0	0	0	0	0	0	0	0	0	0	0	0	0	0	0	0	0	0	0	0	0	0	0	0	0	0	0	0	0	0	0	0	0
		S026	0	0	0	0	0	0	0	0	0	0	0	0	0	0	0	0	0	0	0	0	0	0	0	0	0	0	0	0	0	0	0	0	0	0	0	0	0	0	0	0	0	0	0	0	0	0	0
		S044	0	0	0	0	0	0	0	0	0	0	0	0	0	0	0	0	0	0	0	0	0	0	0	0	0	0	0	0	0	0	0	0	0	0	0	0	0	0	0	0	0	0	0	0	0	0	0
		sul1	1	0	0	0	0	0	1	0	0	0	0	1	1	0	0	0	0	0	0	0	0	0	0	0	0	0	0	0	0	0	0	0	0	0	0	0	0	0	0	0	0	0	0	0	0	0	0
		tet(G)	0	0	0	0	0	0	0	0	0	0	0	0	0	0	0	0	0	0	0	0	0	0	0	0	0	0	0	0	0	0	0	0	0	0	0	0	0	0	0	0	0	0	0	0	0	0	0
		tetR	0	0	0	0	0	0	0	0	0	0	0	0	0	0	0	0	0	0	0	0	0	0	0	0	0	0	0	0	0	0	0	0	0	0	0	0	0	0	0	0	0	0	0	0	0	0	0
		thdf	1	1	1	1	1	1	1	1	1	1	1	1	1	1	1	1	1	1	1	1	1	1	1	1	1	1	1	1	1	1	1	1	1	1	1	1	1	1	1	1	1	1	1	1	1	1	1
		urt	0	0	1	1	1	1	0	1	0	1	1	1	1	0	0	0	0	0	0	0	0	0	0	0	0	0	0	0	0	0	0	0	0	0	0	0	0	0	0	0	0	0	0	0	0	0	0
		xis	0	0	0	0	0	0	0	0	0	0	0	0	0	0	0	0	0	0	0	0	0	0	0	0	0	0	0	0	0	0	0	0	0	0	0	0	0	0	0	0	0	0	0	0	0	0	0
		yidY	1	1	1	1	1	1	1	1	1	1	1	1	1	1	1	1	1	1	1	1	1	1	1	1	1	1	1	1	1	1	1	1	1	1	1	1	1	1	1	1	1	1	1	1	1	1	1
spv operon	pSV	CcdA	0	0	0	0	0	0	0	0	0	0	0	0	0	0	0	0	0	0	1	0	0	0	0	0	0	0	0	0	0	0	0	0	0	0	0	0	0	0	0	0	0	0	1	1	1	1	1
		ccdB	0	0	0	0	0	0	0	0	0	0	0	0	0	0	0	0	0	0	0	0	0	0	0	0	0	0	0	0	0	0	0	0	0	0	0	0	0	0	0	0	0	0	1	1	1	1	1
		faeH	1	0	0	0	0	0	0	0	0	0	0	0	0	0	0	0	0	0	0	0	0	0	0	0	0	1	1	1	1	1	1	0	0	0	0	0	0	0	0	0	0	0	0	0	0	0	0
		faeI	0	0	0	0	0	0	0	0	0	0	0	0	0	0	0	0	0	0	0	0	0	0	0	0	0	1	1	1	1	1	1	0	0	0	0	0	0	0	0	0	0	0	0	0	0	0	0
		faeJ	1	0	0	0	0	0	0	0	0	0	0	0	0	0	0	0	0	0	0	0	0	0	0	0	0	0	0	0	0	0	0	0	0	0	0	0	0	0	0	0	0	0	0	0	0	0	0
		finO	0	0	0	0	0	0	0	0	0	0	0	0	0	0	0	0	0	0	0	0	0	0	0	0	0	0	0	0	0	0	0	0	0	0	0	0	0	0	0	0	0	0	0	0	0	0	0
		mig-5	0	0	0	0	0	0	1	0	0	0	0	0	0	0	0	0	0	0	0	0	0	0	0	0	0	0	0	0	0	0	0	0	0	0	0	0	0	0	0	0	0	0	1	1	1	1	1
		orf7	0	0	0	0	0	0	0	0	0	0	0	0	0	0	0	0	0	0	0	0	0	0	0	0	0	0	0	0	0	0	0	0	0	0	0	0	0	0	0	0	0	0	0	0	0	0	0
		parA	0	0	0	0	0	0	1	0	0	0	0	0	0	0	0	0	0	0	0	0	0	0	0	0	0	0	0	0	0	0	0	0	0	0	0	0	0	0	0	0	0	0	1	1	1	1	1
		parB	0	0	0	0	0	0	1	0	0	0	0	0	0	0	0	0	0	0	0	0	0	0	0	0	0	0	0	0	0	0	0	0	0	0	0	0	0	0	0	0	0	0	1	1	1	1	1
		psiA	0	0	0	0	0	0	0	0	0	0	0	0	0	0	0	0	0	0	1	0	0	0	0	0	0	0	0	0	0	0	0	0	0	0	0	0	0	0	0	0	0	0	0	0	0	0	0
		psiB	0	0	0	0	0	0	0	0	0	0	0	0	0	0	0	0	0	0	1	0	0	0	0	0	0	0	0	0	0	0	0	0	0	0	0	0	0	0	0	0	0	0	1	1	1	1	1
		rck	0	0	0	0	0	0	0	0	0	0	0	0	0	0	0	0	0	0	0	0	0	0	0	0	0	0	0	0	0	0	0	0	0	0	0	0	0	0	0	0	0	0	1	1	1	1	1
		repA	0	0	0	0	0	0	0	0	0	0	0	0	0	0	0	0	0	0	0	0	0	0	0	0	0	0	0	0	0	0	0	0	0	0	0	0	0	0	0	0	0	0	1	1	1	1	1
		repA2	0	0	0	0	0	0	0	0	0	0	0	0	0	0	0	0	0	0	1	0	0	0	0	0	0	0	0	0	0	0	0	0	0	0	0	0	0	0	0	0	0	0	1	1	1	1	1
		repA3	0	0	0	0	0	0	0	0	0	0	0	0	0	0	0	0	0	0	0	0	0	0	0	0	0	0	0	0	0	0	0	0	0	0	0	0	0	0	0	0	0	0	1	1	1	1	1
		repC	0	0	0	0	0	0	0	0	0	0	0	0	0	0	0	0	0	0	0	0	0	0	0	0	0	0	0	0	0	0	0	0	0	0	0	0	0	0	0	0	0	0	0	0	0	0	0
		rlgA	0	0	0	0	0	0	1	0	0	0	0	0	0	0	0	0	0	0	0	0	0	0	0	0	0	0	0	0	0	0	0	0	0	0	0	0	0	0	0	0	0	0	1	1	1	1	1
		rsdB	0	0	0	0	0	0	0	0	0	0	0	0	0	0	0	0	0	0	1	0	0	0	0	0	0	0	0	0	1	0	0	0	0	0	0	0	0	0	0	0	0	0	1	1	1	1	1
		samA	0	0	0	0	0	0	0	0	0	0	0	0	0	0	0	0	0	0	1	0	0	0	0	0	0	0	0	0	0	0	0	0	0	0	0	0	0	0	0	0	0	0	1	1	1	1	1
		samB	0	0	0	0	0	0	0	0	0	0	0	0	0	0	0	0	0	0	1	0	0	0	0	0	0	0	0	0	0	0	0	0	0	0	0	0	0	0	0	0	0	0	1	1	1	1	1
		spvA	0	0	0	0	0	0	0	0	0	0	0	0	0	0	0	0	0	0	0	0	0	0	0	0	0	0	0	0	0	0	0	0	0	0	0	0	0	0	0	0	0	0	1	1	1	1	1
		spvB	0	0	0	0	0	0	0	0	0	0	0	0	0	0	0	0	0	0	0	0	0	0	0	0	0	0	0	0	0	0	0	0	0	0	0	0	0	0	0	0	0	0	1	1	1	1	1
		spvC	0	0	0	0	0	0	0	0	0	0	0	0	0	0	0	0	0	0	0	0	0	0	0	0	0	0	0	0	0	0	0	0	0	0	0	0	0	0	0	0	0	0	1	1	1	1	1
		spvD	0	0	0	0	0	0	0	0	0	0	0	0	0	0	0	0	0	0	0	0	0	0	0	0	0	0	0	0	0	0	0	0	0	0	0	0	0	0	0	0	0	0	1	1	1	1	1
		spvR	0	0	0	0	0	0	0	0	0	0	0	0	0	0	0	0	0	0	0	0	0	0	0	0	0	0	0	0	0	0	0	0	0	0	0	0	0	0	0	0	0	0	1	1	1	1	1
		srgA	0	0	0	0	0	0	0	0	0	0	0	0	0	0	0	0	0	0	0	0	0	0	0	0	0	0	0	0	0	0	0	0	0	0	0	0	0	0	0	0	0	0	1	0	0	0	0
		srgB	1	0	0	0	0	0	0	0	0	0	0	0	0	0	0	0	0	0	0	0	0	0	0	0	0	1	1	1	1	1	1	0	0	0	0	0	1	1	1	1	1	1	0	0	1	0	1
		srgC	0	0	0	0	0	0	0	0	0	0	0	0	0	0	0	0	0	0	0	0	0	0	0	0	0	0	0	0	0	0	0	0	0	0	0	0	0	0	0	0	0	0	1	1	1	1	1
		ssbB	0	0	0	0	0	0	0	0	0	0	0	0	0	0	0	0	0	0	1	0	0	0	0	0	0	0	0	0	0	0	0	0	0	0	0	0	0	0	0	0	0	0	0	0	0	0	0
		tap	0	0	0	0	0	0	0	0	0	0	0	0	0	0	0	0	0	0	0	0	0	0	0	0	0	0	0	0	0	0	0	0	0	0	0	0	0	0	0	0	0	0	0	0	0	1	1
		tlpA	0	0	0	0	0	0	1	0	0	0	0	0	0	0	0	0	0	0	0	0	0	0	0	0	0	0	0	0	0	0	0	0	0	0	0	0	0	0	0	0	0	0	1	1	1	1	1
		tnpA	0	0	0	0	0	0	1	0	0	0	0	0	0	0	0	0	0	0	0	0	0	0	0	0	0	0	0	0	0	0	0	0	0	0	0	0	0	0	0	0	0	0	1	1	1	1	1
		traA	0	0	0	0	0	0	0	0	0	0	0	0	0	0	0	0	0	0	0	0	0	0	0	0	0	0	0	0	0	0	0	0	0	0	0	0	0	0	0	0	0	0	1	1	1	1	1
		traB	0	0	0	0	0	0	0	0	0	0	0	0	0	0	0	0	0	0	0	0	0	0	0	0	0	0	0	0	0	0	0	0	0	0	0	0	0	0	0	0	0	0	1	1	1	1	1
		traC	0	0	0	0	0	0	0	0	0	0	0	0	0	0	0	0	0	0	0	0	0	0	0	0	0	0	0	0	0	0	0	0	0	0	0	0	0	0	0	0	0	0	0	0	0	0	0
		traD	0	0	0	0	0	0	0	0	0	0	0	0	0	0	0	0	0	0	0	0	0	0	0	0	0	0	0	0	0	0	0	0	0	0	0	0	0	0	0	0	0	0	0	0	0	0	0
		TraE	0	0	0	0	0	0	0	0	0	0	0	0	0	0	0	0	0	0	0	0	0	0	0	0	0	0	0	0	0	0	0	0	0	0	0	0	0	0	0	0	0	0	1	1	1	1	1
		traF	0	0	0	0	0	0	0	0	0	0	0	0	0	0	0	0	0	0	0	0	0	0	0	0	0	0	0	0	0	0	0	0	0	0	0	0	0	0	0	0	0	0	0	0	0	0	0
		traG	0	0	0	0	0	0	0	0	0	0	0	0	0	0	0	0	0	0	0	0	0	0	0	0	0	0	0	0	0	0	0	0	0	0	0	0	0	0	0	0	0	0	0	0	0	0	0
		traH	0	0	0	0	0	0	0	0	0	0	0	0	0	0	0	0	0	0	0	0	0	0	0	0	0	0	0	0	0	0	0	0	0	0	0	0	0	0	0	0	0	0	0	0	0	0	0
		traI	0	0	0	0	0	0	0	0	0	0	0	0	0	0	0	0	0	0	0	0	0	0	0	0	0	0	0	0	0	0	0	0	0	0	0	0	0	0	0	0	0	0	0	0	0	0	0
		traJ	0	0	0	0	0	0	0	0	0	0	0	0	0	0	0	0	0	0	0	0	0	0	0	0	0	0	0	0	0	0	0	0	0	0	0	0	0	0	0	0	0	0	1	1	1	1	1
		traK	0	0	0	0	0	0	0	0	0	0	0	0	0	0	0	0	0	0	0	0	0	0	0	0	0	0	0	0	0	0	0	0	0	0	0	0	0	0	0	0	0	0	1	1	1	1	1
		traL	0	0	0	0	0	0	0	0	0	0	0	0	0	0	0	0	0	0	0	0	0	0	0	0	0	0	0	0	0	0	0	0	0	0	0	0	0	0	0	0	0	0	1	1	1	1	1
		traM	0	0	0	0	0	0	0	0	0	0	0	0	0	0	0	0	0	0	0	0	0	0	0	0	0	0	0	0	0	0	0	0	0	0	0	0	0	0	0	0	0	0	1	1	1	1	1
		traN	0	0	0	0	0	0	0	0	0	0	0	0	0	0	0	0	0	0	0	0	0	0	0	0	0	0	0	0	0	0	0	0	0	0	0	0	0	0	0	0	0	0	0	0	0	0	0
		traP	0	0	0	0	0	0	0	0	0	0	0	0	0	0	0	0	0	0	0	0	0	0	0	0	0	0	0	0	0	0	0	0	0	0	0	0	0	0	0	0	0	0	0	0	0	1	1
		traQ	0	0	0	0	0	0	0	0	0	0	0	0	0	0	0	0	0	0	0	0	0	0	0	0	0	0	0	0	0	0	0	0	0	0	0	0	0	0	0	0	0	0	0	0	0	0	0
		traR	0	0	0	0	0	0	0	0	0	0	0	0	0	0	0	0	0	0	0	0	0	0	0	0	0	0	0	0	0	0	0	0	0	0	0	0	0	0	0	0	0	0	0	0	0	0	0
		traS	0	0	0	0	0	0	0	0	0	0	0	0	0	0	0	0	0	0	0	0	0	0	0	0	0	0	0	0	0	0	0	0	0	0	0	0	0	0	0	0	0	0	0	0	0	0	0
		traT	0	0	0	0	0	0	0	0	0	0	0	0	0	0	0	0	0	0	0	0	0	0	0	0	0	0	0	0	0	0	0	0	0	0	0	0	0	0	0	0	0	0	0	0	0	0	0
		traU	0	0	0	0	0	0	0	0	0	0	0	0	0	0	0	0	0	0	0	0	0	0	0	0	0	0	0	0	0	0	0	0	0	0	0	0	0	0	0	0	0	0	0	0	0	0	0
		traV	0	0	0	0	0	0	0	0	0	0	0	0	0	0	0	0	0	0	0	0	0	0	0	0	0	0	0	0	0	0	0	0	0	0	0	0	0	0	0	0	0	0	0	0	0	1	1
		traW	0	0	0	0	0	0	0	0	0	0	0	0	0	0	0	0	0	0	0	0	0	0	0	0	0	0	0	0	0	0	0	0	0	0	0	0	0	0	0	0	0	0	0	0	0	0	0
		traX	0	0	0	0	0	0	0	0	0	0	0	0	0	0	0	0	0	0	0	0	0	0	0	0	0	0	0	0	0	0	0	0	0	0	0	0	0	0	0	0	0	0	0	0	0	0	0
		traY	0	0	0	0	0	0	0	0	0	0	0	0	0	0	0	0	0	0	0	0	0	0	0	0	0	0	0	0	0	0	0	0	0	0	0	0	0	0	0	0	0	0	1	1	1	1	1
		trbB	0	0	0	0	0	0	0	0	0	0	0	0	0	0	0	0	0	0	0	0	0	0	0	0	0	0	0	0	0	0	0	0	0	0	0	0	0	0	0	0	0	0	0	0	0	0	0
		trbC	0	0	0	0	0	0	0	0	0	0	0	0	0	0	0	0	0	0	0	0	0	0	0	0	0	0	0	0	0	0	0	0	0	0	0	0	0	0	0	0	0	0	0	0	0	0	0
		trbD	0	0	0	0	0	0	0	0	0	0	0	0	0	0	0	0	0	0	0	0	0	0	0	0	0	0	0	0	0	0	0	0	0	0	0	0	0	0	0	0	0	0	0	0	0	1	1
		trbH	0	0	0	0	0	0	0	0	0	0	0	0	0	0	0	0	0	0	0	0	0	0	0	0	0	0	0	0	0	0	0	0	0	0	0	0	0	0	0	0	0	0	0	0	0	0	0
		trbI	0	0	0	0	0	0	0	0	0	0	0	0	0	0	0	0	0	0	0	0	0	0	0	0	0	0	0	0	0	0	0	0	0	0	0	0	0	0	0	0	0	0	0	0	0	0	0
		vagC	0	0	0	0	0	0	1	0	0	0	0	0	0	0	0	0	0	0	0	0	0	0	0	0	0	0	0	0	0	0	0	0	0	0	0	0	0	0	0	0	0	0	0	0	0	0	0
		vagD	0	0	0	0	0	0	1	0	0	0	0	0	0	0	0	0	0	0	0	0	0	0	0	0	1	0	0	0	0	0	0	0	0	0	0	0	0	0	0	0	0	0	0	0	0	0	0
		yacC	0	0	0	0	0	0	1	0	0	0	0	0	0	0	0	0	0	0	0	0	0	0	0	0	0	0	0	0	0	0	0	0	0	0	0	0	0	0	0	0	0	0	0	0	0	0	0
toxin	toxin	cdtB	1	1	0	0	0	0	0	0	0	0	0	0	0	0	0	0	0	0	0	0	0	0	0	0	0	0	0	0	0	0	0	0	0	0	0	0	0	0	0	0	0	0	0	0	0	0	0
Virulence genes	Virulence genes	entF	1	1	1	1	1	1	1	1	1	1	1	1	1	1	1	1	1	1	1	1	1	1	1	1	1	1	1	1	1	1	1	1	1	1	1	1	1	1	1	1	1	1	1	1	1	1	1
		envR	1	1	1	1	1	1	1	1	1	1	1	1	1	1	1	1	1	1	1	1	1	1	1	1	1	1	1	1	1	1	1	1	1	1	1	1	1	1	1	1	1	1	1	1	1	1	1
		fhuA	1	1	1	1	1	1	1	1	1	1	1	1	1	1	1	1	1	1	1	0	0	0	0	0	0	1	1	1	1	1	1	1	1	1	1	1	1	1	1	1	1	1	0	0	0	0	0
		iroB	1	1	1	1	1	1	0	1	1	0	1	1	1	1	1	1	1	1	1	1	1	1	1	1	1	1	1	1	1	1	1	1	1	1	1	1	1	1	1	1	1	1	1	1	1	1	1
		leuO	1	1	1	1	1	1	1	1	1	1	1	1	1	1	1	1	1	1	1	1	1	1	1	1	1	1	1	1	1	1	1	1	1	1	1	1	1	1	1	1	1	1	1	1	1	1	1
		msgA	1	1	1	1	1	1	1	1	1	1	1	1	1	1	1	1	1	1	1	1	1	1	1	1	1	1	1	1	1	1	1	1	1	1	1	1	1	1	1	1	1	1	1	1	1	1	1
		oxyR	1	1	1	1	1	1	1	1	1	1	1	1	1	1	1	1	1	1	1	1	1	1	1	1	1	1	1	1	1	1	1	1	1	1	1	1	1	1	1	1	1	1	1	1	1	1	1
		slyA	1	1	1	1	1	1	1	1	1	1	1	1	1	1	1	1	1	1	1	1	1	1	1	1	1	1	1	1	1	1	1	1	1	1	1	1	1	1	1	1	1	1	1	1	1	1	1
		srfJ	1	1	1	1	1	1	1	1	1	1	1	1	1	1	1	1	1	1	0	1	1	1	1	1	1	0	0	0	0	0	0	1	1	1	1	1	0	0	0	0	0	0	0	0	0	0	0
		sseK2	0	0	1	1	1	1	1	1	1	1	1	1	1	1	1	1	1	1	1	0	0	0	0	0	0	1	1	1	1	1	1	1	1	1	1	1	1	1	1	1	1	1	0	0	1	0	1
		SU5_0826	0	0	0	0	0	0	0	0	0	0	0	0	0	0	0	1	1	1	0	0	0	0	0	0	0	0	0	0	0	0	0	0	0	0	0	0	0	0	0	0	0	0	0	0	0	0	0
[truncated: 96 more columns]

## Sheet: Table S8
Supplementary Table 8. Host range activity of the 22 phages againts the 143 prevalent poultry isolates examined in this study. Cofluent bacterial cultures of representative Salmonella poultry strains were prepared in 4 mL of 0.7% LB agar medium. Approximately, 10µL of 108 PFU/mL of phage lysate was applied to the lawn and zones of lysis were observed after incubation at 37°C aerobically for 18-24…
ID	Country	Resistance	Serovar	SPFM9	SPFM11	SPFM17	SPFM4	SPFM2	SPFM19	SPFM14	SPFM10	SPFM12	SPFM13	SPFM20	SPFM1	SPFM3	SPFM16	SPFM15	SPFM7	SPFM6	SPFM8	SPFM21	SPFM5	STW-77	SEW-109
BL652	Thailand	NON-MDR	Enteritidis	3	3	3	3	3	0	3	0	0	3	3	3	3	3	3	3	3	3	3	3	3	3
BL653	Thailand	NON-MDR	Enteritidis	3	3	3	3	3	0	3	0	0	3	3	3	3	3	3	3	3	3	3	3	3	3
BL654	Thailand	NON-MDR	Enteritidis	3	3	3	3	3	0	3	0	0	3	3	3	3	3	3	3	3	3	3	3	3	3
BL655	Thailand	NON-MDR	Enteritidis	1	1	1	1	1	0	1	0	0	1	1	1	1	1	1	1	1	1	1	1	3	3
BL656	Thailand	NON-MDR	Enteritidis	3	3	3	3	3	0	3	0	0	3	3	3	3	3	3	3	3	3	3	3	3	3
BL657	Thailand	SENS	Enteritidis	3	3	1	3	3	0	3	0	0	3	3	3	3	3	3	3	3	3	3	3	3	2
BL658	Thailand	NON-MDR	Schwarzengrund	0	0	0	0	0	0	0	0	0	0	0	0	0	0	0	0	0	0	0	0	0	0
BL659	Thailand	NON-MDR	Enteritidis	2	2	2	2	2	0	2	0	0	2	2	2	2	2	2	2	2	2	2	2	2	2
BL660	Thailand	NON-MDR	Typhimurium variant. Copenhagen	3	3	3	3	3	0	3	0	0	3	3	3	3	3	3	3	3	3	3	3	3	3
BL661	Thailand	MDR	4,12:i:-	1	1	1	1	1	0	1	0	0	1	1	1	1	1	1	1	1	1	1	1	3	3
BL662	Thailand	SENS	Typhimurium	1	1	1	3	3	0	3	0	0	3	3	3	3	3	3	3	3	3	3	3	3	3
BL663	Thailand	SENS	Typhimurium	1	1	1	3	3	0	3	0	0	3	3	3	3	3	3	3	3	3	3	3	3	3
BL664	Thailand	MDR	Typhimurium	3	3	3	3	3	0	3	0	0	3	3	3	3	3	3	3	3	3	3	3	3	3
BL665	Thailand	MDR	Typhimurium	1	1	1	1	1	0	1	0	0	1	1	1	1	1	1	1	1	1	1	1	3	1
BL666	Thailand	NON-MDR	Typhimurium	1	1	1	1	1	0	1	0	0	1	1	1	1	1	1	1	1	1	1	1	3	1
BL667	Thailand	MDR	Typhimurium	1	1	1	1	1	0	1	0	0	1	1	1	1	1	1	1	1	1	1	1	3	3
BL668	Thailand	NON-MDR	Hadar	0	0	0	0	0	0	0	0	0	0	0	0	0	0	0	0	0	0	0	0	0	0
BL669	Thailand	NON-MDR	Hadar	0	0	0	0	0	0	0	0	0	0	0	0	0	0	0	0	0	0	0	0	0	0
BL670	Thailand	NON-MDR	Hadar	0	0	0	0	0	0	0	0	0	0	0	0	0	0	0	0	0	0	0	0	1	1
BL671	Thailand	SENS	Mbandaka	0	0	0	0	0	0	0	0	0	0	0	0	0	0	0	0	0	0	0	0	1	1
BL672	Thailand	SENS	Mbandaka	0	0	0	0	0	0	0	0	0	0	0	0	0	0	0	0	0	0	0	0	1	1
BL673	Thailand	SENS	Mbandaka	0	0	0	0	0	0	0	0	0	0	0	0	0	0	0	0	0	0	0	0	1	1
BL674	Thailand	SENS	Mbandaka	0	0	0	0	0	0	0	0	0	0	0	0	0	0	0	0	0	0	0	0	1	1
BL675	Thailand	SENS	Mbandaka	0	0	0	0	0	0	0	0	0	0	0	0	0	0	0	0	0	0	0	0	1	1
BL676	Thailand	SENS	6,8:e,h:-	0	0	0	0	0	0	0	0	0	0	0	0	0	0	0	0	0	0	0	1	0	3
BL677	Thailand	SENS	Mbandaka	0	0	0	0	0	0	0	0	0	0	0	0	0	0	0	0	0	0	0	0	0	1
BL678	Thailand	SENS	Virchow	0	0	0	0	0	0	0	0	0	0	0	0	0	0	0	0	0	0	0	1	1	1
BL679	Thailand	SENS	Virchow	0	0	1	1	0	1	0	1	0	1	0	0	0	0	0	0	0	0	0	1	1	1
BL680	Thailand	NON-MDR	Virchow	0	0	0	0	0	0	0	0	0	0	0	0	0	0	0	0	0	0	0	1	1	1
BL681	Thailand	SENS	Virchow	0	0	0	0	0	0	0	0	0	0	0	0	0	0	0	0	0	0	0	0	0	0
BL682	Thailand	NON-MDR	Virchow	0	0	0	0	0	0	0	0	0	0	0	0	0	0	0	0	0	0	0	0	0	0
BL683	Thailand	SENS	Virchow	1	0	1	1	0	1	1	1	0	1	1	0	1	1	1	1	1	0	1	1	1	1
BL684	Thailand	SENS	Virchow	0	0	0	0	0	0	0	0	0	0	0	0	0	0	0	0	0	0	0	1	1	1
BL685	Thailand	MDR	Virchow	0	0	0	0	0	0	0	0	0	0	0	0	0	0	0	0	0	0	0	1	0	0
BL686	Thailand	SENS	Virchow	0	0	0	0	0	0	0	0	0	0	0	0	0	0	0	0	0	0	0	0	0	0
BL687	Thailand	SENS	Agona	0	0	0	0	0	0	0	0	0	0	0	0	0	0	0	0	0	0	0	1	1	1
BL688	Thailand	SENS	Agona	1	1	1	1	1	0	1	0	0	1	1	1	1	1	1	1	1	1	1	1	1	1
BL691	Thailand	NON-MDR	4,12:i:-	3	3	3	3	3	0	3	0	0	3	3	3	3	3	3	3	3	3	3	3	3	3
BL693	Thailand	SENS	Anatum	0	0	0	0	0	0	0	0	0	0	0	0	0	0	0	0	0	0	0	0	0	0
BL694	Thailand	SENS	Anatum	0	0	0	0	0	0	0	0	0	0	0	0	0	0	0	0	0	0	0	1	0	1
BL695	Thailand	SENS	Bovismorbificans	0	0	0	0	0	0	0	0	0	0	0	0	0	0	0	0	0	0	0	0	0	0
BL697	Thailand	SENS	4,12:e,h:-	3	3	1	3	3	0	3	0	0	2	3	3	3	3	3	3	3	3	3	3	3	3
BL698	Thailand	NON-MDR	Corvallis	0	0	0	0	0	0	0	0	0	0	0	0	0	0	0	0	0	0	0	0	0	0
BL699	Thailand	NON-MDR	Corvallis	0	0	0	0	0	0	0	0	0	0	0	0	0	0	0	0	0	0	0	0	0	0
BL700	Thailand	MDR	Kentucky	0	0	0	0	0	0	0	0	0	0	0	0	0	0	0	0	0	0	0	0	0	0
BL701	Thailand	SENS	Mbandaka	0	0	0	0	0	0	0	0	0	0	0	0	0	0	0	0	0	0	0	0	0	0
BL702	Thailand	SENS	Mbandaka	0	0	0	0	0	0	0	0	0	0	0	0	0	0	0	0	0	0	0	0	1	1
BL703	Thailand	SENS	Mbandaka	0	0	0	0	0	0	0	0	0	0	0	0	0	0	0	0	0	0	0	0	1	1
BL704	Thailand	NON-MDR	Schwarzengrund	0	0	0	0	0	0	0	0	0	0	0	0	0	0	0	0	0	0	0	0	0	0
BL706	Thailand	NON-MDR	Stanley	1	1	1	1	1	0	1	0	0	1	1	1	1	1	1	1	1	1	1	1	3	3
BL707	Thailand	SENS	Stanley	1	1	1	1	1	0	1	0	0	1	1	1	1	1	1	1	1	1	1	1	3	3
BL708	Thailand	MDR	4,[5],12:i:-	1	1	1	1	1	0	1	0	0	1	1	1	1	1	1	1	1	1	1	1	3	3
BL709	Thailand	MDR	4,[5],12:i:-	1	1	1	1	1	0	1	0	0	1	1	1	1	1	1	1	1	1	1	1	3	3
BL710	Thailand	NON-MDR	Typhimurium	1	1	1	1	1	0	1	0	0	1	1	1	1	1	1	1	1	1	1	1	3	3
BL711	Thailand	NON-MDR	4,12:i:-	1	1	1	1	0	0	1	0	0	1	1	1	1	1	1	1	1	1	1	1	1	1
BL751	UK	NON-MDR	4,12:e,h:-	1	1	1	1	1	1	1	0	0	1	1	1	1	1	1	1	1	1	1	1	3	1
BL752	UK	NON-MDR	4,12:i:-	1	1	1	1	1	0	1	0	0	1	1	1	1	1	1	1	1	1	1	1	2	1
BL753	UK	NON-MDR	4,12:i:-	3	1	1	1	1	0	1	0	0	1	1	1	1	1	1	1	1	1	1	1	3	1
BL754	UK	MDR	4,12:i:-	1	1	0	1	1	0	1	0	0	1	1	1	1	1	1	1	1	1	1	1	3	1
BL755	UK	MDR	4,12:i:-	3	3	1	3	3	0	3	0	0	3	3	3	3	3	3	3	3	3	3	3	3	1
BL756	UK	NON-MDR	4,[5],12:i:-	3	3	1	1	1	0	3	0	0	1	1	1	3	1	1	1	1	1	1	1	2	1
BL757	UK	MDR	4,[5],12:i:-	3	3	1	3	3	0	3	0	0	3	3	3	3	3	3	3	3	3	2	2	3	1
BL758	UK	MDR	4,[5],12:i:-	1	1	1	1	1	0	1	0	0	1	1	1	1	1	1	1	1	1	1	1	3	1
BL759	UK	MDR	4,[5],12:i:-	1	1	1	1	1	0	1	0	0	1	1	1	1	1	1	1	1	1	1	1	3	1
BL760	UK	SENS	6,8:e,h:-	0	0	0	0	0	0	0	0	0	0	0	0	0	0	0	0	0	0	0	0	0	1
BL761	UK	NON-MDR	6,8:e,h:-	1	0	0	0	0	0	0	0	0	0	0	0	0	0	0	0	0	0	0	0	1	1
BL762	UK	SENS	6,8:e,h:-	0	0	0	0	0	0	0	0	0	0	0	0	0	0	0	0	0	0	0	0	0	0
BL763	UK	SENS	Agona	1	1	1	1	1	0	1	0	0	1	1	1	1	1	1	1	1	1	1	1	3	1
BL764	UK	SENS	Agona	1	1	1	1	1	0	1	0	0	1	1	1	1	1	1	1	1	1	1	1	3	1
BL765	UK	SENS	Agona	1	1	1	1	1	1	1	0	0	1	1	1	1	1	1	1	1	1	1	1	3	1
BL766	UK	SENS	Agona	1	3	3	3	3	0	3	0	0	3	3	3	3	3	3	3	3	3	3	3	3	1
BL767	UK	SENS	Anatum	0	0	0	0	0	0	0	0	0	0	0	0	0	0	0	0	0	0	0	0	0	1
BL768	UK	SENS	Anatum	0	0	0	0	0	0	0	0	0	0	0	0	0	0	0	0	0	0	0	0	0	1
BL769	UK	SENS	Anatum	0	0	0	0	0	0	0	0	0	0	0	0	0	0	0	0	0	0	0	0	0	1
BL770	UK	NON-MDR	Anatum	0	0	0	0	0	0	0	0	0	0	0	0	0	0	0	0	0	0	0	0	0	1
BL771	UK	SENS	Bovismorbificans	0	0	0	0	0	0	0	0	0	0	0	0	0	0	0	0	0	0	0	0	0	1
BL772	UK	SENS	Bovismorbificans	1	0	0	0	0	0	0	0	0	0	0	0	0	0	0	0	0	0	0	1	1	1
BL773	UK	SENS	Bovismorbificans	0	0	0	0	0	0	0	0	0	0	0	0	0	0	0	1	0	1	0	0	0	1
BL774	UK	SENS	Bovismorbificans	0	0	0	0	0	0	0	0	0	0	0	0	0	0	0	0	0	0	0	0	0	1
BL775	UK	SENS	Corvallis	0	0	0	0	0	0	0	0	0	0	0	0	0	0	0	0	0	0	0	0	0	1
BL776	UK	SENS	Corvallis	0	0	0	0	0	0	0	0	0	0	0	0	0	0	0	0	0	0	0	1	1	1
BL777	UK	SENS	Corvallis	1	0	0	0	0	0	0	1	0	0	0	0	0	0	0	0	0	0	0	1	1	1
BL778	UK	SENS	Corvallis	1	0	0	0	0	0	0	0	0	0	0	0	0	0	0	0	0	0	0	1	1	1
BL779	UK	SENS	Enteritidis	3	3	3	3	3	0	3	0	0	3	3	3	3	3	3	3	3	3	3	3	3	2
BL780	UK	SENS	Enteritidis	3	3	3	3	3	0	3	0	0	3	3	3	3	3	3	2	3	3	3	3	2	2
BL781	UK	SENS	Enteritidis	3	3	3	3	3	0	3	0	0	3	3	3	3	3	3	3	3	3	3	3	3	2
BL782	UK	NON-MDR	Enteritidis	3	3	3	3	3	3	3	3	3	3	3	3	3	3	3	3	3	3	3	3	3	3
BL783	UK	SENS	Enteritidis	3	3	3	3	3	0	3	0	0	3	3	3	3	3	3	3	3	3	3	3	3	2
BL784	UK	SENS	Enteritidis	3	2	3	2	3	0	2	0	0	3	2	3	2	3	2	2	3	3	2	3	3	2
BL785	UK	SENS	Enteritidis	3	2	3	2	3	0	2	0	0	3	2	2	3	2	2	2	2	2	2	3	2	2
BL786	UK	NON-MDR	Enteritidis	3	3	3	3	3	3	3	3	3	3	3	3	3	3	3	3	3	3	3	3	3	3
BL787	UK	NON-MDR	Enteritidis	3	3	3	3	3	3	3	3	3	3	3	3	3	3	3	3	3	3	3	3	3	3
BL788	UK	SENS	Enteritidis	3	3	3	3	3	0	3	0	0	3	3	3	3	3	3	3	3	3	3	3	3	2
BL789	UK	SENS	Enteritidis	3	2	3	2	2	0	2	0	0	3	2	3	3	3	3	2	2	3	3	3	3	2
BL790	UK	SENS	Enteritidis	2	2	2	2	2	0	2	0	0	3	3	3	3	3	3	3	3	3	3	3	3	3
BL791	UK	SENS	Enteritidis	2	3	2	3	3	0	2	0	0	2	3	2	2	3	2	3	3	3	2	3	3	2
BL792	UK	SENS	Enteritidis	3	2	3	2	2	0	2	0	0	3	2	2	2	2	2	2	2	2	2	2	2	2
BL793	UK	SENS	Hadar	0	0	0	0	0	0	0	0	0	0	0	0	0	0	0	0	0	0	0	0	1	1
BL794	UK	NON-MDR	Hadar	0	0	0	0	0	0	0	0	0	0	0	0	0	0	0	0	0	0	0	0	1	1
BL795	UK	SENS	Hadar	0	0	0	0	0	0	0	0	0	0	0	0	0	0	0	0	0	0	0	0	1	1
BL796	UK	SENS	Hadar	0	0	0	0	0	0	0	0	0	0	0	0	0	0	0	0	0	0	0	0	1	1
BL797	UK	SENS	Kentucky	0	0	0	0	0	0	0	0	0	0	0	0	0	0	0	0	0	0	0	0	0	1
BL798	UK	SENS	Kentucky	0	0	0	0	0	0	0	0	0	0	0	0	0	0	0	0	0	0	0	0	0	1
BL800	UK	MDR	Kentucky	0	0	0	0	0	0	0	0	0	0	0	0	0	0	0	0	0	0	0	0	0	0
BL801	UK	SENS	Mbandaka	0	0	0	0	0	0	0	0	0	0	0	0	0	0	0	0	0	0	0	0	1	1
BL802	UK	SENS	Mbandaka	0	0	0	0	0	0	0	0	0	0	0	0	0	0	0	0	0	0	0	0	0	0
BL803	UK	SENS	Mbandaka	0	0	0	0	0	0	0	0	0	0	0	0	0	0	0	0	0	0	0	0	1	1
BL804	UK	SENS	Mbandaka	0	0	0	0	0	0	0	0	0	0	0	0	0	0	0	0	0	0	0	0	1	1
BL805	UK	SENS	Mbandaka	1	1	1	0	0	1	1	1	1	1	1	0	1	1	1	1	1	1	1	0	1	1
BL806	UK	SENS	Mbandaka	1	1	0	1	0	1	1	0	0	0	0	1	1	0	0	1	0	0	1	0	1	1
BL807	UK	SENS	Mbandaka	0	0	0	0	0	0	0	0	0	0	0	0	0	0	0	0	0	0	0	0	0	0
BL808	UK	SENS	Mbandaka	1	1	1	0	0	1	1	1	1	0	1	0	1	1	1	0	1	1	1	0	1	1
BL809	UK	SENS	Mbandaka	0	0	0	0	0	0	0	0	0	0	0	0	0	0	0	0	0	0	0	0	0	0
BL810	UK	SENS	Schwarzengrund	0	0	0	0	0	0	0	0	0	0	0	0	0	0	0	0	0	0	0	0	0	0
BL811	UK	SENS	Schwarzengrund	1	1	0	1	1	1	1	0	0	1	1	1	1	1	1	1	1	1	1	1	3	1
BL812	UK	SENS	Schwarzengrund	0	0	0	0	0	0	0	0	0	0	0	0	0	0	0	0	0	0	0	0	0	0
BL813	UK	SENS	Schwarzengrund	1	1	1	1	1	0	1	0	0	1	1	1	1	1	1	1	1	1	1	1	3	1
BL814	UK	SENS	Stanley	3	3	3	3	3	0	2	0	0	3	3	3	3	3	3	3	3	3	3	3	3	3
BL815	UK	MDR	Stanley	1	1	1	1	1	0	1	0	0	1	1	1	1	1	1	1	1	1	1	1	3	1
BL816	UK	SENS	Stanley	1	1	1	1	1	0	1	0	0	1	1	1	1	1	1	1	1	1	1	1	3	1
BL817	UK	SENS	Stanley	3	3	3	3	3	0	3	0	0	3	3	3	3	3	3	0	3	3	3	3	3	3
BL818	UK	MDR	Typhimurium	2	2	2	2	2	2	2	2	2	2	2	2	2	2	2	2	2	2	2	2	2	2
BL819	UK	MDR	Typhimurium	2	2	2	2	2	2	2	2	2	2	2	2	2	2	2	2	2	2	2	2	2	2
BL820	UK	MDR	Typhimurium	2	2	2	2	2	2	2	2	2	2	2	2	2	2	2	2	2	2	2	2	2	2
BL821	UK	MDR	Typhimurium	1	1	1	1	1	1	1	0	0	1	1	1	1	1	1	1	1	1	1	1	3	1
BL822	UK	SENS	Typhimurium	1	1	0	1	1	0	1	0	0	1	1	1	1	1	1	1	1	1	1	1	3	1
BL823	UK	SENS	Typhimurium	2	2	3	2	3	0	2	0	0	3	3	2	2	2	2	2	2	2	2	2	2	2
BL824	UK	SENS	Typhimurium	3	3	3	3	3	0	2	0	0	3	2	3	2	2	2	3	3	3	2	3	2	1
BL825	UK	MDR	Typhimurium	2	2	2	2	2	0	2	0	0	2	2	2	2	2	2	2	2	2	2	2	2	2
BL835	UK	MDR	4,12:i:1,2	2	2	3	2	3	0	2	0	0	3	2	2	2	2	2	2	2	2	2	2	2	2
BL836	UK	SENS	4,12:i:1,2	2	3	2	3	3	0	2	0	0	3	3	3	3	3	3	3	3	3	3	3	3	1
BL837	UK	SENS	4,12:i:1,2	3	3	3	3	3	0	2	0	0	3	3	3	3	3	3	3	3	3	3	3	2	3
BL838	UK	SENS	4,12:i:1,2	1	1	1	1	1	0	1	0	0	1	1	1	1	1	1	1	1	1	1	1	3	1
BL839	UK	SENS	4,12:i:1,2	2	2	3	3	3	0	2	0	0	2	2	2	2	3	2	3	3	3	2	2	3	1
BL826	UK	NON-MDR	Virchow	0	1	0	1	0	1	0	1	1	0	0	0	0	0	0	0	0	1	0	0	0	1
BL827	UK	SENS	Virchow	1	0	0	0	0	0	0	0	0	0	0	0	0	0	0	0	0	0	0	0	1	1
BL828	UK	SENS	Virchow	1	0	0	0	0	0	0	0	0	0	0	0	0	0	0	0	0	0	0	1	1	1
BL829	UK	SENS	Virchow	0	0	0	0	0	0	0	0	0	0	0	0	0	0	0	0	0	0	0	1	1	1
BL830	UK	SENS	Virchow	0	0	0	0	0	0	0	0	0	0	0	0	0	0	0	0	0	0	0	1	1	1
BL831	UK	SENS	Virchow	0	0	0	0	0	0	0	0	0	0	0	0	0	0	0	0	0	0	0	0	1	1
BL832	UK	SENS	Virchow	0	0	0	0	0	0	0	0	0	0	0	0	0	0	0	0	0	0	0	1	1	1
BL833	UK	SENS	Virchow	0	0	0	0	0	0	0	0	0	0	0	0	0	0	0	0	0	0	0	1	1	1
BL834	UK	SENS	Virchow	0	0	0	0	0	0	0	0	0	0	0	0	0	0	0	0	0	0	0	0	0	0

## Sheet: Table S9
Supplementary Table 9. The table summarises the percentages of phages which produce complete lysis in isolates categorised as multidrug resistant (MDR), resistant to one or two antimicrobial classes (NON-MSDR), and susceptible to the antimicrobials tested (SENS).
		SPFM9		SPFM11		SPFM17		SPFM4		SPFM2		SPFM19		SPFM14		SPFM10		SPFM12		SPFM13		SPFM20		SPFM1		SPFM3		SPFM16		SPFM15		SPFM7		SPFM6		SPFM8		SPFM21		SPFM5		STW-77		SEW-109
	ntotal	n	%	n	%	n	%	n	%	n	%	n	%	n	%	n	%	n	%	n	%	n	%	n	%	n	%	n	%	n	%	n	%	n	%	n	%	n	%	n	%	n	%	n	%
MDR	21	3	0.142857	3	0.142857	2	0.0952381	3	0.142857	4	0.190476	0	0	3	0.142857	0	0	0	0	4	0.190476	3	0.142857	3	0.142857	3	0.142857	3	0.142857	3	0.142857	3	0.142857	3	0.142857	3	0.142857	2	0.0952381	2	0.0952381	13	0.619048	5	0.238095
NON-MDR	32	11	0.34375	10	0.3125	9	0.28125	9	0.28125	9	0.28125	3	0.09375	10	0.3125	3	0.09375	3	0.09375	9	0.28125	9	0.28125	9	0.28125	10	0.3125	9	0.28125	9	0.28125	9	0.28125	9	0.28125	9	0.28125	9	0.28125	9	0.28125	15	0.46875	12	0.375
SENS	90	15	0.166667	14	0.155556	16	0.177778	17	0.188889	20	0.222222	0	0	11	0.122222	0	0	0	0	20	0.222222	17	0.188889	18	0.2	17	0.188889	19	0.211111	16	0.177778	16	0.177778	19	0.211111	20	0.222222	16	0.177778	20	0.222222	26	0.288889	9	0.1
